# Supplementary material for: 5-[(3,4-Dimethoxy­benzyl)­aminomethyl­ene]-2,2-dimethyl-1,3-dioxane-4,6-dione
Source: Acta Crystallogr Sect E Struct Rep Online. 2009 May 14;65(Pt 6):o1298–9. doi: 10.1107/S1600536809017413 (PMC2969602; doi:10.1107/S1600536809017413)
Supplement: Supplementary file 1 [file e-65-o1298-sup1.cif]

##############################################################################
###                                                                        ###
###        Electronic paper (Acta Crystallographica Section E)             ###
###                                                                        ###
##############################################################################
#                                                                            #
# This CIF contains the data in a paper accepted for publication in Acta     #
# Crystallographica Section E. It conforms to the requirements of Notes      #
# for Authors for Section E, and has been peer reviewed under the auspices   #
# of the IUCr Commission on Journals.                                        #
#                                                                            #
# Full details of the Crystallographic Information File format               #
# are given in the paper "The Crystallographic Information File (CIF):       #
# a New Standard Archive File for Crystallography" by S. R. Hall, F. H.      #
# Allen and I. D. Brown [Acta Cryst. (1991), A47, 655-685].                  #
#                                                                            #
# The current version of the core CIF dictionary is obtainable from          #
# ftp://ftp.iucr.org/pub/cif_core.dic. The current version number is 2.4.    #
#                                                                            #
# Software is freely available for graphical display of the structure(s) in  #
# this CIF.  For information consult the CIF home page http://www.iucr.org/  #
# cif/home.html                                                              #
#                                                                            #
# This file may be used for bona fide research purposes within the           #
# scientific community so long as proper attribution is given to the journal # 
# article from which it was obtained.                                        #
#                                                                            #
##############################################################################
                                             
data_I
_audit_creation_method     SHELXL97
_chemical_name_systematic
;
5-[(3,4-Dimethoxybenzyl)aminomethylene]-2,2-dimethyl-1,3-dioxane-4,6-dione
;
_chemical_name_common     ?
_chemical_formula_moiety     'C15 H17 N O6'
_chemical_formula_sum     'C15 H17 N O6'
_chemical_formula_iupac     'C15 H17 N O6'
_chemical_formula_weight     307.30
_symmetry_cell_setting     monoclinic
_symmetry_space_group_name_H-M     'P 21/c'
loop_
    _symmetry_equiv_pos_as_xyz
    'x, y, z'
    '-x, y+1/2, -z+1/2'
    '-x, -y, -z'
    'x, -y-1/2, z-1/2'
_cell_length_a     6.270(4)
_cell_length_b     12.486(4)
_cell_length_c     19.529(5)
_cell_angle_alpha     90.00
_cell_angle_beta     106.31(3)
_cell_angle_gamma     90.00
_cell_volume     1467.3(11)
_cell_formula_units_Z     4
_cell_measurement_reflns_used     29
_cell_measurement_theta_min     4.36
_cell_measurement_theta_max     7.69
_cell_measurement_temperature     292(2)
_exptl_crystal_description     block
_exptl_crystal_colour     yellow
_exptl_crystal_size_max     0.44
_exptl_crystal_size_mid     0.38
_exptl_crystal_size_min     0.18
_exptl_crystal_density_diffrn     1.391
_exptl_crystal_density_meas     ?
_exptl_crystal_density_method     'not measured'
_exptl_crystal_F_000     648
_exptl_absorpt_coefficient_mu     0.108
_exptl_absorpt_correction_type     none
_exptl_absorpt_correction_T_min     ?
_exptl_absorpt_correction_T_max     ?
_exptl_special_details
;
;
_diffrn_ambient_temperature     292(2)
_diffrn_radiation_type     MoK\a
_diffrn_radiation_wavelength     0.71073
_diffrn_radiation_source     'fine-focus sealed tube'
_diffrn_radiation_monochromator     graphite
_diffrn_measurement_device_type     'Enraf--Nonius CAD-4'
_diffrn_measurement_method     \w/2\q
_diffrn_detector_area_resol_mean     ?
_diffrn_reflns_number     2852
_diffrn_reflns_av_R_equivalents     0.0076
_diffrn_reflns_av_sigmaI/netI     0.0377
_diffrn_reflns_theta_min     1.96
_diffrn_reflns_theta_max     25.38
_diffrn_reflns_theta_full     25.38
_diffrn_measured_fraction_theta_max     0.996
_diffrn_measured_fraction_theta_full     0.996
_diffrn_reflns_limit_h_min     -7
_diffrn_reflns_limit_h_max     7
_diffrn_reflns_limit_k_min     -15
_diffrn_reflns_limit_k_max     0
_diffrn_reflns_limit_l_min     -23
_diffrn_reflns_limit_l_max     8
_diffrn_standards_number     3
_diffrn_standards_interval_count     150
_diffrn_standards_interval_time     ?
_diffrn_standards_decay_%     1.839
_refine_special_details
;
Refinement of <i>F</i>^2^ against ALL reflections. The weighted <i>R</i>-factor
<i>wR</i> and goodness of fit <i>S</i> are based on <i>F</i>^2^, conventional
<i>R</i>-factors <i>R</i> are based on <i>F</i>, with <i>F</i> set to zero for
negative <i>F</i>^2^. The threshold expression of <i>F</i>^2^ >
\s(<i>F</i>^2^) is used only for calculating <i>R</i>-factors(gt) <i>etc</i>.
and is not relevant to the choice of reflections for refinement.
<i>R</i>-factors based on <i>F</i>^2^ are statistically about twice as large
as those based on <i>F</i>, and <i>R</i>- factors based on ALL data will be
even larger.
;
_reflns_number_total     2657
_reflns_number_gt     1675
_reflns_threshold_expression     I>2\s(I)
_refine_ls_structure_factor_coef     Fsqd
_refine_ls_matrix_type     full
_refine_ls_R_factor_all     0.0977
_refine_ls_R_factor_gt     0.0562
_refine_ls_wR_factor_gt     0.1428
_refine_ls_wR_factor_ref     0.1598
_refine_ls_goodness_of_fit_ref     1.029
_refine_ls_restrained_S_all     1.029
_refine_ls_number_reflns     2657
_refine_ls_number_parameters     207
_refine_ls_number_restraints     0
_refine_ls_hydrogen_treatment     mixed
_refine_ls_weighting_scheme     calc
_refine_ls_weighting_details
                    'w = 1/[\s^2^(Fo^2^)+(0.0954P)^2^] where P=(Fo^2^+2Fc^2^)/3'
_atom_sites_solution_hydrogens     mixed
_atom_sites_solution_primary     direct
_atom_sites_solution_secondary     difmap
_refine_ls_shift/su_max     0.000
_refine_ls_shift/su_mean     0.000
_refine_diff_density_max     0.205
_refine_diff_density_min     -0.264
_refine_ls_extinction_method     none
_refine_ls_extinction_coef     ?
loop_
    _atom_type_symbol
    _atom_type_description
    _atom_type_scat_dispersion_real
    _atom_type_scat_dispersion_imag
    _atom_type_scat_source
    'C' 'C' 0.0033 0.0016
                         'International Tables Vol C Tables 4.2.6.8 and 6.1.1.4'
    'H' 'H' 0.0000 0.0000
                         'International Tables Vol C Tables 4.2.6.8 and 6.1.1.4'
    'N' 'N' 0.0061 0.0033
                         'International Tables Vol C Tables 4.2.6.8 and 6.1.1.4'
    'O' 'O' 0.0106 0.0060
                         'International Tables Vol C Tables 4.2.6.8 and 6.1.1.4'
_computing_data_collection     'DIFRAC (Gabe & White, 1993)'
_computing_cell_refinement     'DIFRAC (Gabe & White, 1993)'
_computing_data_reduction     'NRCVAX (Gabe <i>et al.</i>,  1989)'
_computing_structure_solution     'SHELXS97 (Sheldrick, 2008)'
_computing_structure_refinement     'SHELXL97 (Sheldrick, 2008)'
_computing_molecular_graphics     'ORTEP-3 (Farrugia, 1997)'
_computing_publication_material
                            'SHELXL97 (Sheldrick, 2008) and PLATON (Spek, 2009)'
loop_
    _atom_site_type_symbol
    _atom_site_label
    _atom_site_fract_x
    _atom_site_fract_y
    _atom_site_fract_z
    _atom_site_U_iso_or_equiv
    _atom_site_adp_type
    _atom_site_calc_flag
    _atom_site_refinement_flags
    _atom_site_occupancy
    _atom_site_disorder_assembly
    _atom_site_disorder_group
    O O1 0.0589(3) 0.78796(12) 0.14968(8) 0.0456(5) Uani d . 1 . .
    O O2 -0.0296(3) 0.60397(13) 0.13307(9) 0.0489(5) Uani d . 1 . .
    O O3 0.3798(3) 0.84242(14) 0.22145(9) 0.0522(5) Uani d . 1 . .
    O O4 0.2084(3) 0.47579(14) 0.18214(10) 0.0623(6) Uani d . 1 . .
    O O5 1.4467(3) 0.80170(14) 0.40934(10) 0.0544(5) Uani d . 1 . .
    O O6 1.5852(3) 0.60587(14) 0.42558(9) 0.0503(5) Uani d . 1 . .
    N N1 0.7059(3) 0.69339(19) 0.27469(10) 0.0403(5) Uani d . 1 . .
    H H1N 0.677(4) 0.761(2) 0.2721(13) 0.046(8) Uiso d . 1 . .
    C C1 -0.2969(4) 0.7333(2) 0.08019(14) 0.0523(7) Uani d . 1 . .
    H H1A -0.3797 0.6767 0.0513 0.078 Uiso calc R 1 . .
    H H1B -0.3242 0.7994 0.0540 0.078 Uiso calc R 1 . .
    H H1C -0.3427 0.7404 0.1229 0.078 Uiso calc R 1 . .
    C C2 0.0406(5) 0.7062(3) 0.03595(15) 0.0674(9) Uani d . 1 . .
    H H2A 0.1966 0.6903 0.0517 0.101 Uiso calc R 1 . .
    H H2B 0.0187 0.7749 0.0131 0.101 Uiso calc R 1 . .
    H H2C -0.0343 0.6523 0.0027 0.101 Uiso calc R 1 . .
    C C3 -0.0529(4) 0.70753(19) 0.09947(12) 0.0411(6) Uani d . 1 . .
    C C4 0.2670(4) 0.7662(2) 0.19222(12) 0.0389(6) Uani d . 1 . .
    C C5 0.3347(4) 0.65633(19) 0.20110(11) 0.0374(6) Uani d . 1 . .
    C C6 0.1782(4) 0.5710(2) 0.17241(13) 0.0422(6) Uani d . 1 . .
    C C7 0.5461(4) 0.6272(2) 0.24184(12) 0.0398(6) Uani d . 1 . .
    H H7 0.5778 0.5544 0.2464 0.048 Uiso calc R 1 . .
    C C8 0.9280(4) 0.66471(19) 0.31291(11) 0.0374(6) Uani d . 1 . .
    C C9 1.0729(4) 0.74811(19) 0.34299(11) 0.0388(6) Uani d . 1 . .
    H H9 1.0219 0.8184 0.3384 0.047 Uiso calc R 1 . .
    C C10 1.2914(4) 0.72663(18) 0.37956(11) 0.0392(6) Uani d . 1 . .
    C C11 1.3659(4) 0.61937(18) 0.38805(11) 0.0370(6) Uani d . 1 . .
    C C12 1.2204(4) 0.5382(2) 0.35779(12) 0.0442(6) Uani d . 1 . .
    H H12 1.2696 0.4676 0.3626 0.053 Uiso calc R 1 . .
    C C13 1.0014(4) 0.5605(2) 0.32015(12) 0.0445(6) Uani d . 1 . .
    H H13 0.9050 0.5051 0.3000 0.053 Uiso calc R 1 . .
    C C14 1.3812(5) 0.9112(2) 0.39922(15) 0.0588(8) Uani d . 1 . .
    H H14A 1.3307 0.9266 0.3491 0.088 Uiso calc R 1 . .
    H H14B 1.5056 0.9562 0.4212 0.088 Uiso calc R 1 . .
    H H14C 1.2631 0.9245 0.4205 0.088 Uiso calc R 1 . .
    C C15 1.6708(4) 0.4995(2) 0.43247(14) 0.0535(7) Uani d . 1 . .
    H H15A 1.5973 0.4577 0.4603 0.080 Uiso calc R 1 . .
    H H15B 1.8275 0.5012 0.4557 0.080 Uiso calc R 1 . .
    H H15C 1.6451 0.4681 0.3860 0.080 Uiso calc R 1 . .
loop_
    _atom_site_aniso_label
    _atom_site_aniso_U_11
    _atom_site_aniso_U_22
    _atom_site_aniso_U_33
    _atom_site_aniso_U_12
    _atom_site_aniso_U_13
    _atom_site_aniso_U_23
    O1 0.0390(10) 0.0379(10) 0.0492(10) 0.0012(8) -0.0054(8) -0.0002(7)
    O2 0.0380(10) 0.0398(10) 0.0585(11) -0.0059(8) -0.0036(8) 0.0011(8)
    O3 0.0468(11) 0.0371(10) 0.0602(11) -0.0067(8) -0.0054(9) -0.0021(8)
    O4 0.0517(12) 0.0318(11) 0.0890(14) -0.0007(8) -0.0040(10) 0.0002(9)
    O5 0.0456(11) 0.0377(10) 0.0634(11) -0.0014(8) -0.0120(8) -0.0020(8)
    O6 0.0388(10) 0.0459(11) 0.0550(10) 0.0053(8) -0.0052(8) -0.0005(8)
    N1 0.0345(12) 0.0390(13) 0.0417(11) 0.0005(9) 0.0012(9) 0.0041(9)
    C1 0.0384(15) 0.0603(18) 0.0493(15) -0.0006(13) -0.0025(12) 0.0020(13)
    C2 0.0541(18) 0.097(2) 0.0504(15) -0.0023(17) 0.0130(13) -0.0022(16)
    C3 0.0356(13) 0.0432(14) 0.0392(12) -0.0032(11) 0.0017(10) 0.0001(11)
    C4 0.0371(13) 0.0408(14) 0.0357(12) -0.0019(11) 0.0050(10) 0.0021(10)
    C5 0.0334(13) 0.0383(13) 0.0366(12) -0.0023(10) 0.0034(10) 0.0010(10)
    C6 0.0338(14) 0.0417(15) 0.0471(14) -0.0016(11) 0.0045(11) -0.0025(11)
    C7 0.0364(14) 0.0424(14) 0.0382(12) -0.0001(11) 0.0063(11) 0.0013(10)
    C8 0.0329(13) 0.0404(14) 0.0346(12) 0.0006(11) 0.0024(9) 0.0052(10)
    C9 0.0410(14) 0.0334(13) 0.0377(12) 0.0042(11) 0.0038(10) 0.0017(10)
    C10 0.0413(14) 0.0378(14) 0.0329(11) -0.0028(11) 0.0011(10) -0.0024(10)
    C11 0.0335(13) 0.0419(14) 0.0320(11) 0.0059(11) 0.0031(10) 0.0034(10)
    C12 0.0432(15) 0.0351(14) 0.0492(14) 0.0050(11) 0.0045(11) 0.0021(11)
    C13 0.0425(15) 0.0371(14) 0.0468(14) -0.0042(11) 0.0011(11) 0.0043(11)
    C14 0.0604(18) 0.0389(15) 0.0644(17) -0.0048(13) -0.0030(14) -0.0025(13)
    C15 0.0455(16) 0.0508(16) 0.0572(15) 0.0149(13) 0.0030(12) 0.0028(13)
_geom_special_details
;
All e.s.d.'s (except the e.s.d. in the dihedral angle between two l.s. planes)
are estimated using the full covariance matrix. The cell e.s.d.'s are taken
into account individually in the estimation of e.s.d.'s in distances, angles
and torsion angles; correlations between e.s.d.'s in cell parameters are only
used when they are defined by crystal symmetry. An approximate (isotropic)
treatment of cell e.s.d.'s is used for estimating e.s.d.'s involving l.s.
planes.
;
loop_
    _geom_bond_atom_site_label_1
    _geom_bond_atom_site_label_2
    _geom_bond_site_symmetry_2
    _geom_bond_distance
    _geom_bond_publ_flag
    O1 C4 . 1.363(3) ?
    O1 C3 . 1.441(3) ?
    O2 C6 . 1.376(3) ?
    O2 C3 . 1.439(3) ?
    O3 C4 . 1.227(3) ?
    O4 C6 . 1.211(3) ?
    O5 C10 . 1.359(3) ?
    O5 C14 . 1.425(3) ?
    O6 C11 . 1.375(3) ?
    O6 C15 . 1.424(3) ?
    N1 C7 . 1.318(3) ?
    N1 C8 . 1.428(3) ?
    N1 H1N . 0.86(3) ?
    C1 C3 . 1.504(4) ?
    C1 H1A . 0.9600 ?
    C1 H1B . 0.9600 ?
    C1 H1C . 0.9600 ?
    C2 C3 . 1.513(4) ?
    C2 H2A . 0.9600 ?
    C2 H2B . 0.9600 ?
    C2 H2C . 0.9600 ?
    C4 C5 . 1.432(3) ?
    C5 C7 . 1.389(3) ?
    C5 C6 . 1.450(3) ?
    C7 H7 . 0.9300 ?
    C8 C13 . 1.374(4) ?
    C8 C9 . 1.398(3) ?
    C9 C10 . 1.382(3) ?
    C9 H9 . 0.9300 ?
    C10 C11 . 1.413(3) ?
    C11 C12 . 1.380(3) ?
    C12 C13 . 1.392(4) ?
    C12 H12 . 0.9300 ?
    C13 H13 . 0.9300 ?
    C14 H14A . 0.9600 ?
    C14 H14B . 0.9600 ?
    C14 H14C . 0.9600 ?
    C15 H15A . 0.9600 ?
    C15 H15B . 0.9600 ?
    C15 H15C . 0.9600 ?
loop_
    _geom_angle_atom_site_label_1
    _geom_angle_atom_site_label_2
    _geom_angle_atom_site_label_3
    _geom_angle_site_symmetry_1
    _geom_angle_site_symmetry_3
    _geom_angle
    _geom_angle_publ_flag
    C4 O1 C3 . . 118.37(18) ?
    C6 O2 C3 . . 118.82(19) ?
    C10 O5 C14 . . 117.26(19) ?
    C11 O6 C15 . . 117.28(19) ?
    C7 N1 C8 . . 126.4(2) ?
    C7 N1 H1N . . 117.7(17) ?
    C8 N1 H1N . . 115.9(17) ?
    C3 C1 H1A . . 109.5 ?
    C3 C1 H1B . . 109.5 ?
    H1A C1 H1B . . 109.5 ?
    C3 C1 H1C . . 109.5 ?
    H1A C1 H1C . . 109.5 ?
    H1B C1 H1C . . 109.5 ?
    C3 C2 H2A . . 109.5 ?
    C3 C2 H2B . . 109.5 ?
    H2A C2 H2B . . 109.5 ?
    C3 C2 H2C . . 109.5 ?
    H2A C2 H2C . . 109.5 ?
    H2B C2 H2C . . 109.5 ?
    O2 C3 O1 . . 110.38(17) ?
    O2 C3 C1 . . 105.8(2) ?
    O1 C3 C1 . . 106.7(2) ?
    O2 C3 C2 . . 110.5(2) ?
    O1 C3 C2 . . 109.8(2) ?
    C1 C3 C2 . . 113.5(2) ?
    O3 C4 O1 . . 117.1(2) ?
    O3 C4 C5 . . 125.1(2) ?
    O1 C4 C5 . . 117.8(2) ?
    C7 C5 C4 . . 121.5(2) ?
    C7 C5 C6 . . 117.6(2) ?
    C4 C5 C6 . . 120.7(2) ?
    O4 C6 O2 . . 117.6(2) ?
    O4 C6 C5 . . 127.0(2) ?
    O2 C6 C5 . . 115.4(2) ?
    N1 C7 C5 . . 126.0(2) ?
    N1 C7 H7 . . 117.0 ?
    C5 C7 H7 . . 117.0 ?
    C13 C8 C9 . . 120.2(2) ?
    C13 C8 N1 . . 122.7(2) ?
    C9 C8 N1 . . 117.1(2) ?
    C10 C9 C8 . . 120.4(2) ?
    C10 C9 H9 . . 119.8 ?
    C8 C9 H9 . . 119.8 ?
    O5 C10 C9 . . 125.1(2) ?
    O5 C10 C11 . . 115.5(2) ?
    C9 C10 C11 . . 119.5(2) ?
    O6 C11 C12 . . 125.4(2) ?
    O6 C11 C10 . . 115.3(2) ?
    C12 C11 C10 . . 119.3(2) ?
    C11 C12 C13 . . 121.0(2) ?
    C11 C12 H12 . . 119.5 ?
    C13 C12 H12 . . 119.5 ?
    C8 C13 C12 . . 119.7(2) ?
    C8 C13 H13 . . 120.1 ?
    C12 C13 H13 . . 120.1 ?
    O5 C14 H14A . . 109.5 ?
    O5 C14 H14B . . 109.5 ?
    H14A C14 H14B . . 109.5 ?
    O5 C14 H14C . . 109.5 ?
    H14A C14 H14C . . 109.5 ?
    H14B C14 H14C . . 109.5 ?
    O6 C15 H15A . . 109.5 ?
    O6 C15 H15B . . 109.5 ?
    H15A C15 H15B . . 109.5 ?
    O6 C15 H15C . . 109.5 ?
    H15A C15 H15C . . 109.5 ?
    H15B C15 H15C . . 109.5 ?
loop_
    _geom_torsion_atom_site_label_1
    _geom_torsion_atom_site_label_2
    _geom_torsion_atom_site_label_3
    _geom_torsion_atom_site_label_4
    _geom_torsion_site_symmetry_1
    _geom_torsion_site_symmetry_2
    _geom_torsion_site_symmetry_3
    _geom_torsion_site_symmetry_4
    _geom_torsion
    _geom_torsion_publ_flag
    C6 O2 C3 O1 . . . . -48.6(3) ?
    C6 O2 C3 C1 . . . . -163.7(2) ?
    C6 O2 C3 C2 . . . . 73.1(3) ?
    C4 O1 C3 O2 . . . . 45.3(3) ?
    C4 O1 C3 C1 . . . . 159.8(2) ?
    C4 O1 C3 C2 . . . . -76.8(3) ?
    C3 O1 C4 O3 . . . . 162.7(2) ?
    C3 O1 C4 C5 . . . . -19.1(3) ?
    O3 C4 C5 C7 . . . . -3.9(4) ?
    O1 C4 C5 C7 . . . . 178.1(2) ?
    O3 C4 C5 C6 . . . . 171.1(2) ?
    O1 C4 C5 C6 . . . . -6.9(3) ?
    C3 O2 C6 O4 . . . . -158.5(2) ?
    C3 O2 C6 C5 . . . . 24.7(3) ?
    C7 C5 C6 O4 . . . . 2.9(4) ?
    C4 C5 C6 O4 . . . . -172.3(3) ?
    C7 C5 C6 O2 . . . . 179.3(2) ?
    C4 C5 C6 O2 . . . . 4.2(3) ?
    C8 N1 C7 C5 . . . . -175.7(2) ?
    C4 C5 C7 N1 . . . . -1.6(4) ?
    C6 C5 C7 N1 . . . . -176.7(2) ?
    C7 N1 C8 C13 . . . . -0.4(4) ?
    C7 N1 C8 C9 . . . . 179.0(2) ?
    C13 C8 C9 C10 . . . . 0.7(4) ?
    N1 C8 C9 C10 . . . . -178.8(2) ?
    C14 O5 C10 C9 . . . . -2.9(4) ?
    C14 O5 C10 C11 . . . . 177.2(2) ?
    C8 C9 C10 O5 . . . . 178.4(2) ?
    C8 C9 C10 C11 . . . . -1.7(3) ?
    C15 O6 C11 C12 . . . . 1.5(3) ?
    C15 O6 C11 C10 . . . . -177.0(2) ?
    O5 C10 C11 O6 . . . . 0.3(3) ?
    C9 C10 C11 O6 . . . . -179.6(2) ?
    O5 C10 C11 C12 . . . . -178.3(2) ?
    C9 C10 C11 C12 . . . . 1.9(4) ?
    O6 C11 C12 C13 . . . . -179.4(2) ?
    C10 C11 C12 C13 . . . . -1.0(4) ?
    C9 C8 C13 C12 . . . . 0.2(4) ?
    N1 C8 C13 C12 . . . . 179.6(2) ?
    C11 C12 C13 C8 . . . . 0.0(4) ?
loop_
    _geom_hbond_atom_site_label_D
    _geom_hbond_atom_site_label_H
    _geom_hbond_atom_site_label_A
    _geom_hbond_site_symmetry_A
    _geom_hbond_distance_DH
    _geom_hbond_distance_HA
    _geom_hbond_distance_DA
    _geom_hbond_angle_DHA
    N1 H1N O3 . 0.86(3) 2.11(3) 2.744(3) 130(2)
    C9 H9 O4 2_655 0.93 2.40 3.309(4) 164
    C15 H15C O3 2_745 0.96 2.59 3.528(4) 166
data_global
_journal_date_recd_electronic     2009-04-29
_journal_date_accepted     2009-05-08
_journal_name_full     'Acta Crystallographica, Section E'
_journal_year     2009
_journal_volume     65
_journal_issue      6
_journal_page_first     o1298
_journal_page_last     o1299
_journal_paper_category     QO
_journal_coeditor_code     SI2171
_publ_contact_author_name     'Rui Li'
_publ_contact_author_address
;
State Key Laboratory of Biotherapy
West China Hospital
Sichuan University
Chengdu 610041
People's Republic of China
;
_publ_contact_author_email     lirui@scu.edu.cn
_publ_contact_author_fax     '+86-28-85164060'
_publ_contact_author_phone     '+86-28-85164059'
_publ_section_title
;
5-[(3,4-Dimethoxybenzyl)aminomethylene]-2,2-dimethyl-1,3-dioxane-4,6-dione
;
loop_
    _publ_author_name
    _publ_author_address
    'Li, Rui'
;
State Key Laboratory of Biotherapy
West China Hospital
Sichuan University
Chengdu 610041
People's Republic of China
;
    'Shi, Jian-You'
;
Department of Medicinal Chemistry
West China School of Pharmacy
Sichuan University
Chengdu 610041
People's Republic of China
;
    'Ding, Zhen-Yu'
;
State Key Laboratory of Biotherapy
West China Hospital
Sichuan University
Chengdu 610041
People's Republic of China
;
    'Wei, Yu-Quan'
;
State Key Laboratory of Biotherapy
West China Hospital
Sichuan University
Chengdu 610041
People's Republic of China
;
    'Ding, Jian'
;
State Key Laboratory of Drug Research
Shanghai Institute of Materia Medica
Chinese Academy of Sciences
Shanghai 201203
People's Republic of China
;
