# Supplementary material for: 5-[(3,4-Dimethoxy­benzyl)­aminomethyl­ene]-2,2-dimethyl-1,3-dioxane-4,6-dione
Source: Acta Crystallogr Sect E Struct Rep Online. 2009 May 14;65(Pt 6):o1298–9. doi: 10.1107/S1600536809017413 (PMC2969602; doi:10.1107/S1600536809017413)
Supplement: Supplementary file 2 [file e-65-o1298-Isup2.hkl]

# 
# h,k,l, Fc-squared, Fo-squared, sigma(Fo-squared) and status flag 
# 
data_I
_shelx_title ' L-1 in p21/c' 
_shelx_refln_list_code          4 
_shelx_F_calc_maximum      154.16 
_exptl_crystal_F_000       648.00 
_reflns_d_resolution_high  0.8291 
 
loop_ 
 _symmetry_equiv_pos_as_xyz 
 'x, y, z' 
 '-x, y+1/2, -z+1/2' 
 '-x, -y, -z' 
 'x, -y-1/2, z-1/2' 
 
_cell_length_a     6.2698 
_cell_length_b    12.4857 
_cell_length_c    19.5290 
_cell_angle_alpha  90.000 
_cell_angle_beta  106.310 
_cell_angle_gamma  90.000 
 
_shelx_F_squared_multiplier     1.000 
 
loop_ 
 _refln_index_h 
 _refln_index_k 
 _refln_index_l 
 _refln_F_squared_calc 
 _refln_F_squared_meas 
 _refln_F_squared_sigma 
 _refln_observed_status 
   1   0   0       27.18       26.78      1.70 o 
   2   0   0      513.66      505.23      8.16 o 
   3   0   0     7069.08     7073.79     43.30 o 
   4   0   0      114.36      102.27     10.43 o 
   5   0   0       75.52       65.60     10.66 o 
   6   0   0       23.82       17.65      7.81 o 
   7   0   0        9.88        0.01      8.49 o 
   1   1   0     2731.83     2469.46     10.96 o 
   2   1   0      175.52      167.22      4.17 o 
   3   1   0      334.27      325.47      7.41 o 
   4   1   0        0.22        3.69      4.36 o 
   5   1   0       19.14       23.61      6.76 o 
   6   1   0       68.37       82.27      9.32 o 
   7   1   0        8.98        0.01     10.36 o 
   0   2   0     8212.57     7951.55     73.91 o 
   1   2   0      445.75      370.23      5.08 o 
   2   2   0     1164.16     1003.26     10.22 o 
   3   2   0     1948.85     2021.18     17.62 o 
   4   2   0       31.14       36.54      3.58 o 
   5   2   0     1048.78     1138.16     20.31 o 
   6   2   0      203.52      235.50     11.30 o 
   7   2   0        7.71       10.33      8.86 o 
   1   3   0       58.52       56.21      2.53 o 
   2   3   0      718.79      676.72      8.89 o 
   3   3   0     1113.92     1113.29     13.61 o 
   4   3   0        2.97        3.66      2.80 o 
   5   3   0     1091.28     1129.16     20.77 o 
   6   3   0       16.57        6.01      8.61 o 
   7   3   0        1.59        0.01      8.43 o 
   0   4   0      983.82      912.33      9.16 o 
   1   4   0     2937.36     3091.74     17.71 o 
   2   4   0     3003.09     3063.04     19.93 o 
   3   4   0       24.32       29.43      3.14 o 
   4   4   0      730.76      699.79     14.75 o 
   5   4   0      407.02      402.24     14.78 o 
   6   4   0       12.84       11.73      7.82 o 
   1   5   0      100.72      111.35      4.01 o 
   2   5   0     1453.74     1496.38     15.61 o 
   3   5   0       41.40       40.08      4.86 o 
   4   5   0       17.21       18.02      5.99 o 
   6   5   0        4.94        0.34      7.63 o 
   0   6   0      136.96      135.37      5.72 o 
   1   6   0      465.24      525.55      9.63 o 
   2   6   0      151.72      159.56      6.66 o 
   3   6   0       23.92       17.28      4.71 o 
   4   6   0      126.97      133.60      8.92 o 
   5   6   0       18.87       14.44      7.19 o 
   6   6   0        4.46        0.01      8.98 o 
   1   7   0       66.40       85.30      4.10 o 
   2   7   0      393.06      422.55     10.55 o 
   3   7   0      336.86      325.60     10.11 o 
   4   7   0      247.60      241.32     11.16 o 
   5   7   0       12.85       11.94      6.77 o 
   6   7   0        0.23        5.53      6.23 o 
   0   8   0        7.44        8.39      2.28 o 
   1   8   0      203.29      213.15      6.75 o 
   2   8   0       91.90      102.55      6.87 o 
   3   8   0       31.66       27.90      5.40 o 
   4   8   0       50.77       51.43      6.91 o 
   5   8   0       21.02       22.48      7.84 o 
   6   8   0        6.26        8.14      8.14 o 
   1   9   0        4.34        0.01      5.29 o 
   2   9   0       27.13       30.18      3.80 o 
   3   9   0       16.14       11.38      3.06 o 
   4   9   0      297.24      269.30     12.70 o 
   5   9   0        2.56        0.01      7.58 o 
   0  10   0      188.09      208.41      8.65 o 
   1  10   0       12.16        8.19      5.61 o 
   2  10   0      243.48      243.01     11.30 o 
   3  10   0       15.62       12.94      6.45 o 
   4  10   0        1.74        0.01      6.97 o 
   5  10   0        2.37        0.01      8.77 o 
   1  11   0      312.60      337.11     13.01 o 
   2  11   0        9.19       10.66      6.20 o 
   3  11   0        3.91        0.01      7.02 o 
   4  11   0        0.78        0.01      6.57 o 
   0  12   0       14.89       16.29      5.40 o 
   1  12   0        0.59        0.01      6.56 o 
   2  12   0       35.77       45.38      7.96 o 
   3  12   0       28.18       20.32      8.50 o 
   4  12   0       75.87       92.96      9.97 o 
   1  13   0       26.33       24.41      7.87 o 
   2  13   0       22.94       25.42      7.86 o 
   3  13   0        1.65        0.01      7.65 o 
   0  14   0        1.54        1.41      5.84 o 
   1  14   0        0.34        0.36      6.54 o 
   2  14   0        1.73        3.40      6.31 o 
  -7   1   1        0.56        4.84      7.19 o 
  -6   1   1       65.79       70.86      9.14 o 
  -5   1   1      101.37      127.09      6.77 o 
  -4   1   1       48.94       49.13      4.06 o 
  -3   1   1     3983.62     4114.03     24.26 o 
  -2   1   1     2835.45     2233.27     14.31 o 
  -1   1   1     1542.04     1276.04      7.87 o 
   0   1   1      240.43      247.37      2.66 o 
   1   1   1      382.60      351.48      4.58 o 
   2   1   1      677.03      666.67      8.27 o 
   4   1   1      643.90      790.99     13.00 o 
   5   1   1      164.76      215.27     10.82 o 
   6   1   1        5.89        8.44      6.61 o 
   7   1   1        0.00        5.79      7.48 o 
  -7   2   1        9.79       20.69      8.94 o 
  -6   2   1      146.42      160.98     11.86 o 
  -5   2   1        7.90        0.00      7.40 o 
  -4   2   1      970.47      942.74     15.84 o 
  -3   2   1        5.33       15.82      4.47 o 
  -2   2   1     1411.67     1174.13     10.78 o 
  -1   2   1      507.54      399.80      5.05 o 
   0   2   1     8823.76     8928.01     79.79 o 
   1   2   1     1375.25     1290.68      9.40 o 
   2   2   1       42.86       41.24      2.61 o 
   3   2   1      765.55      850.98     11.71 o 
   4   2   1       34.86       37.21      4.20 o 
   5   2   1        6.33        5.52      6.84 o 
   6   2   1        0.00        0.01      7.32 o 
   7   2   1        1.10        1.17      9.34 o 
  -7   3   1        0.11        0.01      7.97 o 
  -6   3   1        0.08        0.01      7.50 o 
  -5   3   1      576.50      529.62     16.33 o 
  -4   3   1      251.94      256.18      9.56 o 
  -3   3   1       86.02       83.34      6.02 o 
  -2   3   1        8.19        6.65      1.91 o 
  -1   3   1     3486.19     2581.83      5.49 o 
   0   3   1     1463.14     1450.60      9.95 o 
   1   3   1     4591.77     4385.48     19.20 o 
   2   3   1      723.14      693.63      9.22 o 
   3   3   1      689.85      681.26     10.85 o 
   4   3   1        2.30        8.61      2.73 o 
   5   3   1      427.01      502.62     14.41 o 
   6   3   1       95.21      111.55     10.99 o 
   7   3   1        4.31        1.98      8.45 o 
  -7   4   1       12.50       26.23      7.80 o 
  -6   4   1        0.34        3.52      6.42 o 
  -5   4   1      548.83      532.71     16.05 o 
  -4   4   1       21.71       28.79      5.06 o 
  -3   4   1      131.28      130.24      6.66 o 
  -2   4   1     1732.32     1682.22     14.77 o 
  -1   4   1       18.41       22.48      2.05 o 
   0   4   1      330.03      299.53      6.04 o 
   1   4   1      324.01      354.76      6.38 o 
   2   4   1     1033.25     1086.29     12.23 o 
   3   4   1       38.52       41.58      3.74 o 
   4   4   1       94.51       96.39      6.98 o 
   5   4   1      232.42      227.70     11.48 o 
   6   4   1        2.00        8.53      4.29 o 
  -6   5   1        4.69        5.32      6.94 o 
  -4   5   1      371.66      339.80     11.37 o 
  -3   5   1      359.12      350.28      9.60 o 
  -2   5   1      347.80      375.83      8.17 o 
  -1   5   1     1598.22     1382.91     13.70 o 
   0   5   1       28.28       33.34      3.37 o 
   1   5   1      144.20      169.50      4.76 o 
   2   5   1      444.32      499.48      8.86 o 
   3   5   1       45.81       43.21      3.65 o 
   4   5   1      226.70      209.23      9.46 o 
   6   5   1       59.52       49.24      9.00 o 
  -6   6   1       32.82       29.11      8.65 o 
  -5   6   1        0.68        4.26      6.13 o 
  -4   6   1       51.93       47.92      6.70 o 
  -3   6   1        9.91       16.21      2.68 o 
  -2   6   1      332.22      310.32      7.54 o 
  -1   6   1      874.86      831.67     12.18 o 
   0   6   1      566.48      628.38     10.42 o 
   1   6   1       34.49       28.69      1.79 o 
   2   6   1      723.12      817.60     12.31 o 
   3   6   1      215.90      188.38      7.52 o 
   4   6   1        4.91        9.19      3.04 o 
   5   6   1       56.20       58.89      8.48 o 
   6   6   1        6.20        5.74      7.98 o 
  -6   7   1        0.92        0.01      8.00 o 
  -5   7   1        9.97        8.74      6.60 o 
  -4   7   1      307.12      278.28     12.91 o 
  -3   7   1       30.58       32.10      5.37 o 
  -2   7   1       46.59       62.84      4.22 o 
  -1   7   1      495.78      403.94      9.90 o 
   0   7   1      552.87      630.24     11.21 o 
   1   7   1        5.79        3.51      3.69 o 
   2   7   1       35.19       28.36      3.07 o 
   3   7   1        0.26        0.01      5.53 o 
   4   7   1        9.37        5.94      6.60 o 
   5   7   1       63.79       66.72      8.56 o 
   6   7   1        7.70       11.63      8.48 o 
  -6   8   1        1.73        6.50      6.48 o 
  -5   8   1      119.93      115.69     10.41 o 
  -4   8   1      527.04      494.08     14.86 o 
  -3   8   1        1.80        2.76      5.10 o 
  -2   8   1       57.41       70.62      4.86 o 
  -1   8   1       50.74       31.65      4.94 o 
   0   8   1      113.63      129.08      5.94 o 
   1   8   1        0.46        3.12      3.97 o 
   2   8   1      297.27      295.38      8.72 o 
   3   8   1       31.89       25.53      6.42 o 
   4   8   1      540.06      503.46     15.42 o 
   5   8   1       18.26       21.87      7.74 o 
   6   8   1       25.77       24.84      9.19 o 
  -5   9   1       21.64       28.17      7.22 o 
  -4   9   1       56.99       36.59      9.09 o 
  -3   9   1        2.49        3.55      4.49 o 
  -2   9   1       25.90       20.60      5.63 o 
  -1   9   1       60.59       56.85      7.69 o 
   0   9   1       25.59       32.40      4.16 o 
   1   9   1      575.81      690.71     14.34 o 
   2   9   1      213.31      241.53      9.55 o 
   3   9   1        2.12        0.01      5.82 o 
   4   9   1       78.74       61.69      9.15 o 
   5   9   1       70.92       58.69      9.97 o 
  -5  10   1        4.59       11.04      7.27 o 
  -4  10   1        0.10        0.32      6.52 o 
  -3  10   1        6.86        8.09      5.06 o 
  -2  10   1       58.71       60.07      8.11 o 
  -1  10   1        2.11        3.27      4.14 o 
   0  10   1       22.47       15.67      5.74 o 
   1  10   1     1511.86     1728.31     23.79 o 
   2  10   1       45.98       45.14      4.68 o 
   3  10   1       15.04       12.83      6.15 o 
   4  10   1      106.61       78.85      9.95 o 
   5  10   1        2.78        0.01      8.13 o 
  -5  11   1       22.34       20.54      9.85 o 
  -4  11   1        0.11        0.01      7.00 o 
  -3  11   1        1.80        2.45      5.88 o 
  -2  11   1       39.50       40.74      7.15 o 
  -1  11   1       26.74       20.25      7.28 o 
   0  11   1       78.70       81.36      7.62 o 
   1  11   1      119.36      114.66     10.48 o 
   2  11   1        5.89        6.51      6.35 o 
   3  11   1        1.37        0.01      6.82 o 
   4  11   1       28.30       12.71      8.25 o 
  -4  12   1        1.84       12.73      5.48 o 
  -3  12   1       11.89       11.43      5.86 o 
  -2  12   1      105.18      108.27      9.38 o 
  -1  12   1       38.20       30.55      7.96 o 
   0  12   1        5.93        8.59      5.20 o 
   2  12   1       56.17       61.57      5.46 o 
   3  12   1       60.33       70.85      7.71 o 
   4  12   1        0.41        0.01      8.25 o 
  -3  13   1        0.05        0.01      6.90 o 
  -2  13   1       26.17       15.39      8.27 o 
  -1  13   1       27.81       34.00      7.48 o 
   0  13   1        3.50        2.87      5.60 o 
   1  13   1        1.41        0.01      6.15 o 
   2  13   1       20.90       32.88      6.34 o 
   3  13   1        5.83        0.01      7.08 o 
  -2  14   1        7.01        0.01      7.80 o 
  -1  14   1       37.28       48.11      8.96 o 
   0  14   1       84.08       95.75     10.95 o 
   1  14   1        2.21        7.96      6.18 o 
   2  14   1       14.55       10.27      7.49 o 
   0  15   1        6.72        0.01      8.44 o 
  -7   0   2        3.33        0.01      9.01 o 
  -6   0   2        0.29        0.01      6.84 o 
  -5   0   2       54.90       39.89      4.99 o 
  -4   0   2      274.36      260.12      8.01 o 
  -3   0   2       80.89       71.46      3.86 o 
  -2   0   2     3241.74     3681.60     17.95 o 
  -1   0   2      323.98      365.35      4.17 o 
   0   0   2     8238.61     6689.21     38.70 o 
   1   0   2      210.89      236.74      4.01 o 
   2   0   2        5.03        3.12      3.42 o 
   3   0   2        7.80        0.00      3.89 o 
   4   0   2        5.76        5.84      5.12 o 
   5   0   2      107.03       71.22     12.71 o 
   6   0   2        5.03        0.32      7.21 o 
   7   0   2       15.50       14.96      9.71 o 
  -7   1   2       32.15       18.35     10.18 o 
  -6   1   2      143.09      203.54     12.65 o 
  -5   1   2      116.06      124.42      9.26 o 
  -4   1   2      224.98      233.67      7.83 o 
  -3   1   2      428.69      428.58      7.88 o 
  -2   1   2      248.09      260.48      5.12 o 
  -1   1   2     8429.06     7050.21     74.93 o 
   0   1   2        7.12        3.25      2.08 o 
   1   1   2     2097.40     2126.14     11.72 o 
   2   1   2      226.46      265.45      5.51 o 
   3   1   2      335.95      388.71      8.06 o 
   4   1   2       33.39       37.60      3.73 o 
   5   1   2       45.45       59.30      5.03 o 
   6   1   2        0.14        7.05      6.50 o 
   7   1   2        4.71        3.16      9.24 o 
  -7   2   2       24.27       36.72      9.15 o 
  -6   2   2      144.58      134.06     12.06 o 
  -5   2   2      250.66      257.13     11.47 o 
  -4   2   2      380.19      374.50     10.67 o 
  -3   2   2      582.90      500.67      8.71 o 
  -2   2   2     1077.50      875.45      9.41 o 
  -1   2   2        3.47        2.09      1.19 o 
   1   2   2     4523.23     4265.64     17.94 o 
   2   2   2        4.76        2.34      3.01 o 
   3   2   2      379.61      375.02      8.11 o 
   4   2   2       15.29       17.76      3.21 o 
   5   2   2      121.08      147.40      7.21 o 
   6   2   2       16.98       30.35      5.22 o 
  -7   3   2       16.69        5.66      8.89 o 
  -6   3   2       59.22       58.58      8.29 o 
  -5   3   2      222.76      225.31     11.24 o 
  -4   3   2        8.32       11.19      4.98 o 
  -3   3   2      204.93      192.40      6.80 o 
  -2   3   2        7.68        3.56      3.09 o 
  -1   3   2      132.56      107.27      3.15 o 
   0   3   2     3120.81     3204.36     15.14 o 
   1   3   2      453.90      458.13      6.68 o 
   2   3   2      224.85      212.57      5.33 o 
   3   3   2      357.91      335.93      8.00 o 
   4   3   2      124.76      133.86      6.20 o 
   5   3   2        2.48        0.26      6.33 o 
   6   3   2       27.35       18.21      9.74 o 
  -7   4   2        0.00        0.01      8.30 o 
  -6   4   2      250.94      261.99     13.81 o 
  -5   4   2       86.01       61.09      9.72 o 
  -4   4   2        8.52        7.88      2.91 o 
  -3   4   2       94.87       92.86      5.71 o 
  -2   4   2      477.05      364.72      6.90 o 
  -1   4   2      472.45      418.61      7.06 o 
   0   4   2      363.27      399.07      6.04 o 
   1   4   2      264.09      248.27      5.33 o 
   2   4   2       83.91       79.72      3.66 o 
   3   4   2      205.63      189.99      6.34 o 
   4   4   2       63.95       63.72      6.94 o 
   5   4   2        1.96        7.14      5.60 o 
   6   4   2        3.01        2.47      4.51 o 
  -6   5   2       80.53       63.94     10.24 o 
  -4   5   2        2.65        6.83      5.23 o 
  -3   5   2       31.31       30.00      4.37 o 
  -2   5   2      901.01      772.02     10.91 o 
  -1   5   2       27.36       24.44      2.41 o 
   0   5   2      299.09      376.92      7.32 o 
   1   5   2        0.35        0.96      2.66 o 
   2   5   2      379.85      441.24      8.59 o 
   3   5   2        6.22        6.11      4.31 o 
   4   5   2       98.71       92.86      8.43 o 
   6   5   2       23.75       25.71      8.50 o 
  -6   6   2       44.59       54.06      7.79 o 
  -5   6   2        5.05       10.39      6.74 o 
  -4   6   2     1301.92     1193.79     20.87 o 
  -3   6   2        3.18        5.63      4.48 o 
  -2   6   2        8.88       10.31      3.11 o 
  -1   6   2     2951.19     2728.15     21.41 o 
   0   6   2      556.40      648.79     10.34 o 
   1   6   2      166.19      211.46      4.04 o 
   2   6   2      139.82      115.13      5.07 o 
   3   6   2      190.61      146.01      8.35 o 
   4   6   2      235.77      221.17     10.00 o 
   5   6   2        1.57        4.22      7.09 o 
   6   6   2        2.15        0.01      8.24 o 
  -6   7   2        0.57        0.01      8.33 o 
  -5   7   2       73.43       72.16      8.50 o 
  -4   7   2      771.90      735.00     16.91 o 
  -3   7   2      199.04      209.17      8.07 o 
  -2   7   2        8.38        4.08      3.74 o 
  -1   7   2     1657.76     1469.61     17.50 o 
   0   7   2      135.40      157.18      6.04 o 
   1   7   2       72.27       90.93      4.37 o 
   2   7   2      150.66      130.30      5.63 o 
   3   7   2       12.47        0.00      6.51 o 
   4   7   2      412.97      383.43     14.49 o 
   5   7   2       36.10       33.13      8.08 o 
   6   7   2       22.78       21.69      5.32 o 
  -6   8   2        1.70        0.76      8.04 o 
  -5   8   2        3.35        5.09      7.50 o 
  -4   8   2      221.48      242.45     12.19 o 
  -3   8   2       61.64       56.88      5.91 o 
  -2   8   2      549.78      464.66     11.16 o 
  -1   8   2        0.75        0.00      4.44 o 
   0   8   2       33.46       27.71      4.86 o 
   1   8   2       40.62       32.05      3.50 o 
   2   8   2       11.80        7.27      4.43 o 
   3   8   2      211.69      208.62     10.14 o 
   4   8   2       89.20       85.38      6.41 o 
   5   8   2        2.59        0.01      8.35 o 
  -5   9   2       19.75       23.14      7.97 o 
  -4   9   2       52.06       42.98      7.62 o 
  -3   9   2        9.96       16.62      4.82 o 
  -2   9   2       95.46       85.23      7.16 o 
  -1   9   2      688.84      592.48     14.52 o 
   0   9   2       90.99       86.04      5.77 o 
   1   9   2     1755.22     1963.94     23.43 o 
   2   9   2      155.52      149.09      8.08 o 
   3   9   2       39.83       27.52      7.73 o 
   4   9   2      235.60      191.11     12.09 o 
   5   9   2        7.53        7.57      7.30 o 
  -5  10   2       30.90       43.05      8.69 o 
  -4  10   2       12.94        3.78      7.21 o 
  -3  10   2        0.13        2.50      5.54 o 
  -2  10   2      201.77      210.01      9.54 o 
  -1  10   2       25.12       19.94      6.27 o 
   0  10   2      653.78      737.86     15.69 o 
   1  10   2       71.33       95.96      6.33 o 
   2  10   2        1.48        0.01      5.39 o 
   3  10   2      150.48      139.45     10.66 o 
   4  10   2       49.83       58.69      8.10 o 
   5  10   2       12.89       13.08      7.64 o 
  -5  11   2        8.30       16.23      4.93 o 
  -4  11   2       42.61       31.54      8.41 o 
  -3  11   2      149.35      160.78     10.90 o 
  -2  11   2      883.48      768.83     18.21 o 
  -1  11   2      202.39      229.47     11.38 o 
   0  11   2       29.05       21.64      6.28 o 
   1  11   2     2045.50     2190.64     28.97 o 
   2  11   2      169.43      152.31      9.90 o 
   3  11   2       62.33       75.21      8.50 o 
   4  11   2        8.28        5.38      7.98 o 
  -4  12   2        3.10        0.37      6.77 o 
  -3  12   2       18.79       11.73      7.38 o 
  -2  12   2       54.75       37.65      7.82 o 
  -1  12   2       21.41       16.20      6.00 o 
   0  12   2       20.83       18.15      6.33 o 
   2  12   2        4.01        0.01      7.28 o 
   3  12   2        1.38        1.73      6.06 o 
   4  12   2       43.46       58.98     10.64 o 
  -3  13   2       40.16       28.63      9.77 o 
  -2  13   2       53.64       54.66      7.83 o 
  -1  13   2       43.83       31.77      8.46 o 
   0  13   2       78.22       79.49      9.50 o 
   1  13   2       29.45       19.46      6.75 o 
   2  13   2       30.74       46.17      7.27 o 
   3  13   2        1.33        1.14      6.60 o 
  -2  14   2        8.45       10.60      7.16 o 
  -1  14   2       50.98       39.87     11.35 o 
   0  14   2        0.10        3.20      6.54 o 
   1  14   2        4.99        6.56      6.50 o 
   2  14   2       47.13       39.96      8.28 o 
  -7   1   3       11.34       13.79      8.73 o 
  -6   1   3       82.88       84.56      9.29 o 
  -5   1   3       31.02       27.17      6.90 o 
  -4   1   3        2.78        3.68      3.18 o 
  -3   1   3       23.62       24.22      2.85 o 
  -2   1   3     1131.68     1092.88     10.35 o 
  -1   1   3       80.13       65.61      2.22 o 
   0   1   3      130.56      135.54      2.82 o 
   1   1   3     1011.16     1036.07      8.85 o 
   2   1   3       16.67       21.05      2.16 o 
   3   1   3      792.54     1027.37     13.20 o 
   4   1   3        4.25        4.29      4.96 o 
   5   1   3       20.28       25.19      4.82 o 
   6   1   3       11.30        9.88      7.66 o 
  -7   2   3        0.34        0.01      8.13 o 
  -6   2   3      122.28      127.87     10.45 o 
  -5   2   3       20.99       15.94      6.71 o 
  -4   2   3      126.93      118.86      5.54 o 
  -3   2   3      103.56       90.82      4.05 o 
  -2   2   3       13.60        8.73      1.85 o 
   0   2   3      176.45      238.58      3.91 o 
   1   2   3      752.38      819.53      8.36 o 
   2   2   3        1.35        0.91      3.44 o 
   3   2   3      752.90      829.93     12.11 o 
   4   2   3       40.72       52.68      4.23 o 
   5   2   3      558.33      668.42     14.50 o 
   6   2   3       25.55       38.74      5.70 o 
  -7   3   3       23.21        0.01     11.19 o 
  -6   3   3       54.37       50.99      8.73 o 
  -5   3   3      141.82      137.92      8.48 o 
  -4   3   3       15.78       13.26      3.11 o 
  -2   3   3     1033.14      846.88      9.97 o 
  -1   3   3     2490.34     2086.25     13.26 o 
   0   3   3     2879.36     2993.56     15.07 o 
   1   3   3      301.22      291.45      5.48 o 
   2   3   3       68.00       61.12      3.25 o 
   3   3   3      157.18      186.67      6.08 o 
   4   3   3      165.80      184.90      7.30 o 
   5   3   3       46.25       60.62      5.61 o 
   6   3   3       24.96        5.78      8.85 o 
  -7   4   3        9.22        6.11      8.51 o 
  -6   4   3        0.30        0.01      8.35 o 
  -5   4   3       25.86       25.37      7.46 o 
  -4   4   3       89.34       74.76      6.11 o 
  -3   4   3        0.41        2.50      3.47 o 
  -2   4   3       44.03       33.68      2.94 o 
  -1   4   3      218.49      205.77      5.19 o 
   0   4   3       34.16       46.80      2.45 o 
   1   4   3      105.01       85.52      3.44 o 
   2   4   3        0.97        0.00      3.78 o 
   3   4   3      571.39      501.36     10.11 o 
   4   4   3       23.92       26.30      3.59 o 
   5   4   3        5.67        3.65      4.01 o 
   6   4   3       10.88       11.53      8.36 o 
  -7   5   3       17.50        7.48     10.03 o 
  -6   5   3        8.34       14.61      7.65 o 
  -4   5   3       79.19       74.43      7.13 o 
  -3   5   3       49.17       36.35      3.50 o 
  -2   5   3      166.25      133.35      4.84 o 
  -1   5   3     1336.27     1159.11     12.85 o 
   0   5   3     2404.31     2663.61     18.35 o 
   1   5   3      412.03      440.69      7.89 o 
   2   5   3      343.02      334.57      7.81 o 
   3   5   3      371.03      376.84     10.06 o 
   4   5   3       14.02       15.26      6.00 o 
   6   5   3       33.91       29.60      9.63 o 
  -6   6   3       20.82        4.41      8.80 o 
  -5   6   3      294.88      254.54     13.07 o 
  -4   6   3       21.27       24.60      5.66 o 
  -3   6   3        0.50        0.01      4.08 o 
  -2   6   3     1312.77     1168.24     15.24 o 
  -1   6   3        5.86        6.46      4.02 o 
   0   6   3      290.00      328.75      7.84 o 
   1   6   3     1840.45     2117.50     17.88 o 
   2   6   3       11.74       15.52      2.47 o 
   3   6   3      163.06      162.11      8.69 o 
   4   6   3      266.73      260.69     10.78 o 
   5   6   3        7.51        6.50      7.33 o 
   6   6   3       19.11        7.13      8.38 o 
  -6   7   3       17.22        9.25      8.69 o 
  -5   7   3      159.55      143.26     10.65 o 
  -4   7   3      548.21      549.49     15.80 o 
  -3   7   3      185.49      155.07      6.26 o 
  -2   7   3        9.30       10.36      3.38 o 
  -1   7   3      133.28      127.78      6.66 o 
   0   7   3      471.97      580.14     11.59 o 
   1   7   3      227.43      259.80      7.11 o 
   2   7   3       64.27       61.15      4.23 o 
   3   7   3     1626.51     1556.00     22.08 o 
   4   7   3       14.04        9.76      7.16 o 
   5   7   3        3.18        0.33      6.45 o 
   6   7   3       17.74       23.89      9.36 o 
  -6   8   3        1.76        1.12      7.72 o 
  -5   8   3      208.32      192.03     13.43 o 
  -4   8   3      378.11      343.66     12.55 o 
  -3   8   3       14.53       13.29      4.68 o 
  -2   8   3        0.38        0.01      4.25 o 
  -1   8   3      152.94      133.54      6.14 o 
   0   8   3      105.09      133.51      6.59 o 
   1   8   3      109.94      114.84      5.34 o 
   2   8   3       68.94       61.56      4.87 o 
   3   8   3      670.16      588.39     14.94 o 
   4   8   3      848.41      789.37     18.70 o 
   5   8   3        4.31        0.01      8.63 o 
  -6   9   3       12.37       16.66      8.53 o 
  -5   9   3      115.90       89.96     11.09 o 
  -4   9   3       18.52        0.01      8.45 o 
  -3   9   3      224.51      189.09      9.28 o 
  -2   9   3      104.03      103.12      5.84 o 
  -1   9   3      278.90      260.77      9.43 o 
   0   9   3       18.17       16.42      4.72 o 
   1   9   3       12.34       24.77      3.60 o 
   2   9   3      267.52      300.89     10.34 o 
   3   9   3      137.06      132.92      8.57 o 
   4   9   3        1.47        0.01      6.99 o 
   5   9   3        5.47        0.01      9.26 o 
  -5  10   3       55.33       39.54     10.44 o 
  -4  10   3        5.70        0.01      7.03 o 
  -3  10   3      150.92      129.26      8.83 o 
  -2  10   3      409.21      403.83     12.64 o 
  -1  10   3      661.32      662.75     15.89 o 
   0  10   3      455.74      529.40     13.93 o 
   1  10   3      770.31      906.03     17.90 o 
   2  10   3       15.14       12.39      6.05 o 
   3  10   3       77.16       57.14      5.46 o 
   4  10   3       18.19       11.85      7.68 o 
   5  10   3       12.69       19.03      5.38 o 
  -5  11   3       19.62       23.77      7.99 o 
  -4  11   3        0.02        0.01      7.30 o 
  -3  11   3      130.19      106.40      6.80 o 
  -2  11   3      134.65      125.26     11.73 o 
  -1  11   3      184.00      200.88     11.29 o 
   0  11   3      296.60      332.28     13.04 o 
   1  11   3       17.68       17.35      7.59 o 
   2  11   3       89.36       87.76      6.03 o 
   3  11   3        0.01        1.29      5.35 o 
   4  11   3      107.60      125.73      8.60 o 
  -4  12   3       17.77       13.73      8.19 o 
  -3  12   3        9.99       15.47      3.55 o 
  -2  12   3        3.31        0.01      7.58 o 
  -1  12   3       22.84       24.60      6.24 o 
   0  12   3        7.73        7.57      6.15 o 
   1  12   3      105.58      177.20     10.77 o 
   2  12   3      195.56      218.36     12.30 o 
   3  12   3        2.81        7.41      6.02 o 
   4  12   3       32.08       35.92      8.66 o 
  -3  13   3       63.40       49.80      9.37 o 
  -2  13   3       69.27       52.73     10.01 o 
  -1  13   3        0.01        9.88      5.41 o 
   0  13   3        5.12       10.81      3.13 o 
   1  13   3       44.08       58.73      7.28 o 
   2  13   3       10.19        5.32      6.29 o 
   3  13   3       12.23       24.16      4.28 o 
  -2  14   3        0.39       11.38      5.50 o 
  -1  14   3       88.16       75.77     11.10 o 
   0  14   3       80.86       96.97     10.00 o 
   1  14   3        3.21        0.01      7.38 o 
   2  14   3        3.66        5.06      7.51 o 
  -7   0   4        7.43        0.01      8.85 o 
  -6   0   4       10.42        0.01      8.81 o 
  -5   0   4       70.79       54.16      8.54 o 
  -3   0   4       44.64       56.39      4.60 o 
  -2   0   4       81.43       78.77      3.23 o 
  -1   0   4    23766.43    20566.02    141.83 o 
   0   0   4    13917.76    11637.74     72.94 o 
   1   0   4     1974.75     1939.28     12.90 o 
   2   0   4      570.75      679.46      9.54 o 
   3   0   4      669.57      818.45     12.78 o 
   4   0   4        6.49       11.22      5.65 o 
   5   0   4       23.83        7.57      7.68 o 
   6   0   4       17.89       16.23      7.54 o 
  -7   1   4        3.08        2.88      8.65 o 
  -6   1   4       99.14      118.57      9.89 o 
  -5   1   4       38.88       36.34      4.79 o 
  -4   1   4      131.03      166.17      6.11 o 
  -3   1   4      182.89      188.08      5.39 o 
  -2   1   4       86.07       77.22      3.09 o 
  -1   1   4    16117.39    14088.71    121.42 o 
   0   1   4      207.79      253.19      4.09 o 
   1   1   4     1832.17     1971.00     12.97 o 
   2   1   4      113.45      133.09      4.58 o 
   3   1   4       63.95       75.76      4.25 o 
   4   1   4      151.09      152.77      6.70 o 
   5   1   4      289.83      306.29     12.33 o 
   6   1   4       90.69      140.20     10.64 o 
  -7   2   4        0.96        0.01      9.01 o 
  -6   2   4      251.36      239.23     12.92 o 
  -5   2   4       31.42       33.84      6.11 o 
  -4   2   4      549.64      520.61     11.80 o 
  -3   2   4       13.31        8.04      4.41 o 
  -2   2   4      676.47      588.02      7.99 o 
  -1   2   4     4695.65     4012.06     30.40 o 
   0   2   4        2.17        4.12      2.46 o 
   1   2   4      995.04     1014.85      9.97 o 
   2   2   4     5328.64     5908.30     28.45 o 
   3   2   4       58.35       66.86      4.05 o 
   4   2   4      440.46      521.54     11.42 o 
   5   2   4      390.24      409.69     12.19 o 
   6   2   4        7.88        6.53      8.55 o 
  -7   3   4        0.92        4.44      7.14 o 
  -6   3   4        7.96       17.18      6.98 o 
  -5   3   4       97.39      106.29      8.09 o 
  -4   3   4        2.23        0.38      4.77 o 
  -2   3   4      401.58      334.58      6.52 o 
  -1   3   4      466.15      395.16      6.19 o 
   0   3   4     1828.62     1812.24     12.54 o 
   1   3   4      195.09      233.90      5.26 o 
   2   3   4       97.80      105.65      4.28 o 
   3   3   4        3.79        0.00      4.46 o 
   4   3   4     1021.24     1084.61     16.67 o 
   5   3   4       96.15      103.73      9.32 o 
   6   3   4       10.92       11.90      7.94 o 
  -7   4   4        7.10        6.82      7.37 o 
  -6   4   4      128.08      128.04     10.59 o 
  -5   4   4       19.41       16.76      7.15 o 
  -4   4   4       78.68       64.85      4.76 o 
  -3   4   4      511.54      432.53      8.81 o 
  -2   4   4       22.43       24.29      2.47 o 
  -1   4   4        0.02        0.00      2.93 o 
   0   4   4      963.33     1027.28     10.43 o 
   1   4   4      310.61      293.57      6.16 o 
   2   4   4      132.77      141.36      4.96 o 
   3   4   4       18.34       11.02      4.90 o 
   4   4   4      282.30      270.63      9.35 o 
   5   4   4      619.82      633.75     16.96 o 
   6   4   4        2.75        5.39      7.75 o 
  -7   5   4        9.20        0.39      8.83 o 
  -6   5   4      135.00      141.01     11.39 o 
  -4   5   4        4.99        8.13      4.87 o 
  -3   5   4      425.66      381.36      8.95 o 
  -2   5   4       22.12       19.06      2.48 o 
  -1   5   4      183.76      161.48      5.33 o 
   0   5   4     1420.61     1517.37     13.85 o 
   1   5   4     1005.06     1162.38     13.01 o 
   2   5   4        0.02        0.00      4.61 o 
   3   5   4      136.42      149.20      6.01 o 
   4   5   4       58.77       49.40      6.98 o 
   6   5   4        2.07        1.86      7.91 o 
  -6   6   4       15.31       24.60      7.71 o 
  -5   6   4       30.30       15.54      9.35 o 
  -4   6   4       19.55       12.86      6.27 o 
  -3   6   4        5.97        9.41      2.58 o 
  -2   6   4       12.74        6.56      4.33 o 
  -1   6   4        8.27        5.81      3.83 o 
   0   6   4     3080.06     3780.67     24.91 o 
   1   6   4       31.17       38.63      2.98 o 
   2   6   4        2.45        0.00      4.27 o 
   3   6   4     1853.04     1705.54     20.35 o 
   4   6   4       22.24       31.97      6.27 o 
   5   6   4       44.64       38.64      5.05 o 
   6   6   4       28.52       38.88      8.79 o 
  -6   7   4       30.23       23.35      9.92 o 
  -5   7   4      255.34      250.72     13.45 o 
  -4   7   4       27.30       23.30      4.11 o 
  -3   7   4       75.66       61.85      4.66 o 
  -2   7   4       15.81       12.13      4.57 o 
  -1   7   4       57.17       62.30      4.81 o 
   0   7   4     1083.90     1175.39     15.62 o 
   1   7   4       67.31       68.90      4.13 o 
   2   7   4      167.53      167.19      6.39 o 
   3   7   4       86.67       78.10      8.81 o 
   4   7   4       48.17       50.60      7.66 o 
   5   7   4        3.14        0.01      7.53 o 
  -6   8   4        0.01        0.01      7.82 o 
  -5   8   4       34.15       24.56      8.38 o 
  -4   8   4       18.58       19.35      5.59 o 
  -3   8   4        2.00        0.01      6.35 o 
  -2   8   4       55.37       53.23      5.77 o 
  -1   8   4       39.80       44.06      4.21 o 
   0   8   4       27.71       24.66      3.14 o 
   1   8   4      209.56      242.40      7.52 o 
   2   8   4      147.66      140.51      6.50 o 
   3   8   4      969.01      923.03     19.55 o 
   4   8   4       14.41       14.68      6.27 o 
   5   8   4        1.11        0.36      7.02 o 
  -6   9   4        0.95        0.01      8.03 o 
  -5   9   4      127.56      136.56     10.85 o 
  -4   9   4        2.58        8.45      5.04 o 
  -3   9   4      149.03      109.63      6.47 o 
  -2   9   4      150.74      136.28      7.71 o 
  -1   9   4       22.82       23.63      5.18 o 
   0   9   4      219.22      221.86      9.21 o 
   1   9   4       54.44       58.74      6.40 o 
   2   9   4       91.18      107.85      6.29 o 
   3   9   4      261.94      242.97     11.30 o 
   4   9   4        1.38        7.08      5.50 o 
   5   9   4        0.39        0.01      7.62 o 
  -5  10   4      133.16      134.56     12.90 o 
  -4  10   4       43.75       30.40      8.35 o 
  -3  10   4       79.71       68.23      7.98 o 
  -2  10   4      771.11      732.82     17.55 o 
  -1  10   4      131.49      143.43      8.90 o 
   0  10   4      299.01      309.90     11.04 o 
   1  10   4        7.46        8.81      2.75 o 
   2  10   4       35.30       32.77      3.87 o 
   3  10   4       32.05       24.24      7.36 o 
   4  10   4        7.59        6.58      7.01 o 
  -5  11   4        0.30        3.50      7.76 o 
  -4  11   4       11.85       13.07      6.04 o 
  -3  11   4        8.02        0.01      7.29 o 
  -2  11   4     1239.72     1107.43     22.46 o 
  -1  11   4       19.39       11.83      6.82 o 
   0  11   4        0.49        3.71      4.91 o 
   1  11   4      114.07      115.18      9.19 o 
   2  11   4       44.65       41.12      7.22 o 
   3  11   4        8.83        6.93      6.45 o 
   4  11   4        3.70       15.33      4.45 o 
  -4  12   4        1.89        0.01      6.78 o 
  -3  12   4       18.96        1.01      8.29 o 
  -2  12   4        1.69        8.17      5.93 o 
  -1  12   4        1.72        2.99      5.01 o 
   0  12   4       51.26       51.94      7.02 o 
   1  12   4       16.06        6.44      5.74 o 
   2  12   4        7.91        7.87      6.67 o 
   3  12   4        1.90        0.01      8.77 o 
  -3  13   4       60.01       46.24      9.96 o 
  -2  13   4        0.12        0.01      7.56 o 
  -1  13   4        0.24        0.33      5.47 o 
   0  13   4       11.87       15.71      6.11 o 
   1  13   4       45.46       41.66      8.91 o 
   2  13   4       30.26       35.81      5.38 o 
   3  13   4       23.66       29.12      5.54 o 
  -2  14   4        3.48       11.06      6.59 o 
  -1  14   4       10.09       13.59      7.85 o 
   0  14   4       11.46        0.01      7.85 o 
   1  14   4        6.63       19.08      3.75 o 
   2  14   4        6.28        6.71      8.25 o 
  -7   1   5       18.57       23.28      8.59 o 
  -6   1   5       24.84       27.53      7.64 o 
  -5   1   5       61.48       49.35      6.93 o 
  -4   1   5      323.01      344.98      8.47 o 
  -3   1   5       96.03      112.18      4.48 o 
  -2   1   5      174.75      181.88      4.68 o 
  -1   1   5     9660.26     9424.50    108.04 o 
   0   1   5       35.23       40.01      2.15 o 
   1   1   5     1593.37     1588.29     12.70 o 
   2   1   5     4386.32     4549.41     25.09 o 
   3   1   5      508.25      532.31     10.16 o 
   4   1   5      682.90      752.50     14.23 o 
   5   1   5        0.94        9.03      6.39 o 
   6   1   5        4.13        0.01      7.79 o 
  -7   2   5       11.14       21.36      7.67 o 
  -6   2   5      124.15      148.04     10.89 o 
  -5   2   5       29.35       11.04      7.45 o 
  -4   2   5     1102.18     1072.62     14.89 o 
  -3   2   5        6.73        3.20      4.02 o 
  -2   2   5      858.82      780.83      9.44 o 
  -1   2   5     1933.09     1790.45      8.59 o 
   0   2   5        6.67        8.00      2.99 o 
   1   2   5      264.75      218.96      4.99 o 
   2   2   5      981.64     1053.14     12.52 o 
   3   2   5      371.89      433.58      9.38 o 
   4   2   5      901.58     1033.65     16.39 o 
   5   2   5      119.32      122.25      7.57 o 
   6   2   5        6.96       11.35      4.52 o 
  -7   3   5       26.71        7.73     11.18 o 
  -6   3   5      364.10      402.15     15.76 o 
  -5   3   5       33.55       21.03      6.74 o 
  -4   3   5       31.95       27.83      3.84 o 
  -1   3   5      113.45       97.79      3.38 o 
   0   3   5     3410.82     3338.28     18.13 o 
   1   3   5      215.36      207.29      5.18 o 
   2   3   5     1428.70     1649.21     16.24 o 
   3   3   5       98.52      100.10      4.92 o 
   4   3   5      238.22      258.42      9.25 o 
   5   3   5       19.72       27.85      8.06 o 
   6   3   5       11.31        8.31      7.60 o 
  -7   4   5        4.14        1.89      8.31 o 
  -6   4   5       15.42       21.12      5.39 o 
  -5   4   5        1.74        1.51      6.19 o 
  -4   4   5       76.31       68.67      4.54 o 
  -3   4   5      203.33      180.67      6.05 o 
  -2   4   5       11.47        9.82      1.99 o 
  -1   4   5      735.57      627.86      8.74 o 
   0   4   5     1621.87     1696.52     13.96 o 
   1   4   5     4636.99     4860.16     25.92 o 
   2   4   5       62.70       62.79      4.21 o 
   3   4   5       54.80       54.87      4.08 o 
   4   4   5     1239.27     1236.90     18.78 o 
   5   4   5        6.75        0.01      7.54 o 
   6   4   5       37.03       39.18      5.87 o 
  -7   5   5        8.42        3.11      9.59 o 
  -6   5   5      123.93      103.62     11.52 o 
  -5   5   5       79.66       56.16      8.68 o 
  -4   5   5        7.10        4.73      5.74 o 
  -3   5   5     1005.65      923.82     13.64 o 
  -2   5   5        4.11        4.65      3.56 o 
  -1   5   5      117.56       98.06      4.82 o 
   0   5   5      790.42      882.84     10.97 o 
   1   5   5     1297.67     1443.81     15.05 o 
   2   5   5      450.70      468.85      9.41 o 
   3   5   5      286.02      272.91      8.30 o 
   4   5   5       91.60       75.79      5.94 o 
   6   5   5       14.66       15.66      8.97 o 
  -6   6   5        6.51        0.67      8.25 o 
  -5   6   5       60.55       48.19      7.74 o 
  -4   6   5       77.75       72.71      4.97 o 
  -3   6   5      387.90      316.64      8.63 o 
  -2   6   5        6.15        2.79      3.55 o 
  -1   6   5      906.22      900.94     13.23 o 
   0   6   5      155.02      145.43      5.20 o 
   1   6   5     1162.67     1250.26     14.89 o 
   2   6   5        5.72       11.46      2.40 o 
   3   6   5      358.29      367.03     10.25 o 
   4   6   5       87.15       78.22      7.82 o 
   5   6   5       15.73       17.52      4.86 o 
   6   6   5        1.26        0.01      8.59 o 
  -6   7   5       10.80       18.71      7.43 o 
  -5   7   5       13.36       13.92      4.33 o 
  -4   7   5        0.92        0.01      5.67 o 
  -3   7   5        3.33        4.64      3.96 o 
  -2   7   5       15.61       14.61      4.13 o 
  -1   7   5      191.61      170.15      7.89 o 
   0   7   5     1179.06     1341.18     17.27 o 
   1   7   5       16.68       24.95      2.95 o 
   2   7   5        0.51        2.68      3.82 o 
   3   7   5      654.21      641.67     15.54 o 
   4   7   5      110.70      104.04      9.23 o 
   5   7   5        5.40       10.37      6.56 o 
  -6   8   5       79.10       68.12     11.19 o 
  -5   8   5        0.01        6.95      5.92 o 
  -4   8   5       74.06       54.67      5.23 o 
  -3   8   5      141.56      128.56      6.24 o 
  -2   8   5       27.86       19.37      3.12 o 
  -1   8   5       52.72       46.19      5.05 o 
   0   8   5      182.64      169.16      7.99 o 
   1   8   5        9.27       11.23      4.59 o 
   2   8   5      169.27      173.79      7.16 o 
   3   8   5       15.23       22.16      6.26 o 
   4   8   5        0.28        1.54      5.90 o 
   5   8   5        0.11        0.73      6.95 o 
  -6   9   5       35.10       22.45     10.98 o 
  -5   9   5       47.32       52.05      5.75 o 
  -4   9   5       19.89        5.85      6.74 o 
  -3   9   5       42.00       34.72      4.01 o 
  -2   9   5      400.76      360.93     11.98 o 
  -1   9   5       69.96       69.17      7.68 o 
   0   9   5       62.61       69.36      7.15 o 
   1   9   5       29.54       35.27      4.24 o 
   2   9   5       59.88       64.62      4.92 o 
   3   9   5        7.76        8.30      6.07 o 
   4   9   5       66.59       58.26      9.40 o 
   5   9   5        0.31        3.10      6.10 o 
  -5  10   5       30.89       25.36      7.25 o 
  -4  10   5       13.87       18.12      6.94 o 
  -3  10   5      104.34       99.78      7.53 o 
  -2  10   5      333.89      312.80     12.04 o 
  -1  10   5       34.36       33.71      5.93 o 
   0  10   5      178.87      207.77     10.23 o 
   1  10   5        0.05        0.01      5.37 o 
   2  10   5       18.75       15.80      6.05 o 
   3  10   5        4.84        9.65      5.12 o 
   4  10   5       25.99       19.91      8.00 o 
  -5  11   5        5.57        0.01      8.74 o 
  -4  11   5        0.07        0.01      6.89 o 
  -3  11   5        6.52        2.48      7.25 o 
  -2  11   5        0.00        0.01      7.58 o 
  -1  11   5       32.03       35.24      5.85 o 
   0  11   5       39.41       45.92      6.72 o 
   1  11   5        4.93        5.65      5.72 o 
   2  11   5        9.54       10.13      3.88 o 
   3  11   5        1.47        8.46      5.51 o 
   4  11   5       14.46       20.65      7.20 o 
  -4  12   5       38.75       22.87      8.48 o 
  -3  12   5        0.56        0.01      6.89 o 
  -2  12   5       48.57       35.53      7.72 o 
  -1  12   5        7.43        2.43      6.06 o 
   0  12   5       39.25       39.64      6.86 o 
   2  12   5       15.58       25.70      4.11 o 
   3  12   5        2.13        0.01      8.21 o 
  -3  13   5        2.84        9.06      4.29 o 
  -2  13   5        0.43        2.96      4.06 o 
  -1  13   5        3.57        0.01      7.30 o 
   0  13   5        5.62        7.65      5.39 o 
   1  13   5        0.46        0.01      7.77 o 
   2  13   5        1.78        5.51      5.51 o 
  -2  14   5       17.41       12.69      8.45 o 
  -1  14   5       31.81       42.34      8.09 o 
   0  14   5       12.00       23.84      6.08 o 
   1  14   5       10.12        0.01      8.43 o 
  -7   0   6       35.76       30.99     11.36 o 
  -6   0   6      153.04      169.72     11.68 o 
  -5   0   6      159.02      215.95     10.96 o 
  -3   0   6       12.88       14.27      2.39 o 
  -2   0   6     1670.06     1886.30     14.23 o 
   0   0   6      459.84      427.61      4.55 o 
   1   0   6      326.35      300.34      5.96 o 
   2   0   6      710.51      801.47     11.30 o 
   3   0   6      436.24      408.04      9.50 o 
   4   0   6        3.10        3.73      4.87 o 
   5   0   6        0.58        0.59      6.22 o 
   6   0   6       47.95       63.63      9.05 o 
  -7   1   6       25.20       34.67     10.22 o 
  -6   1   6       26.22       28.99      7.50 o 
  -5   1   6      119.98      132.02      8.62 o 
  -4   1   6      994.31     1041.58     14.59 o 
  -3   1   6       71.64       83.94      3.92 o 
  -2   1   6     2076.59     2503.18     16.88 o 
  -1   1   6     9404.48     8958.22     28.47 o 
   0   1   6     1607.41     1679.99     12.34 o 
   1   1   6      215.74      238.05      5.36 o 
   2   1   6       87.99      122.76      4.66 o 
   3   1   6       19.68       18.79      3.22 o 
   4   1   6      111.63      130.01      6.73 o 
   5   1   6      127.24      134.04      9.95 o 
   6   1   6        0.08        0.72      7.18 o 
  -7   2   6       28.11       42.27      8.60 o 
  -6   2   6      199.54      213.33     13.00 o 
  -5   2   6        9.22       13.47      5.48 o 
  -4   2   6       35.99       34.54      3.77 o 
  -3   2   6      273.77      278.61      6.88 o 
  -2   2   6      126.20      144.21      4.43 o 
  -1   2   6      858.43      893.68      6.53 o 
   0   2   6      697.24      723.58      8.44 o 
   1   2   6        5.79        7.06      1.80 o 
   2   2   6     1302.99     1548.36     15.67 o 
   3   2   6      122.37      142.07      5.79 o 
   4   2   6      788.61      903.45     15.97 o 
   5   2   6      170.90      193.42     10.78 o 
   6   2   6        1.69        0.01      8.29 o 
  -7   3   6       86.21       65.80     11.56 o 
  -6   3   6       61.12       49.56      9.80 o 
  -5   3   6       27.61       16.05      6.82 o 
  -4   3   6      428.58      389.15      9.45 o 
  -1   3   6       41.04       45.19      2.65 o 
   0   3   6      286.33      287.72      5.76 o 
   1   3   6     1988.33     2006.49     16.36 o 
   2   3   6      520.96      581.81     10.18 o 
   3   3   6       13.95       18.25      3.54 o 
   4   3   6     2622.36     2898.90     28.50 o 
   5   3   6        4.92        7.92      6.21 o 
   6   3   6       26.37       32.12      8.89 o 
  -7   4   6        5.37        1.51      9.02 o 
  -6   4   6      409.94      393.21     15.94 o 
  -5   4   6      455.60      439.68     14.45 o 
  -4   4   6       57.38       50.86      4.10 o 
  -3   4   6     1925.66     1695.49     17.79 o 
  -2   4   6      822.63      738.70     10.56 o 
  -1   4   6        1.42        2.83      2.56 o 
   0   4   6     1357.51     1445.91     13.59 o 
   1   4   6      368.06      383.63      7.74 o 
   2   4   6       26.63       37.72      3.17 o 
   3   4   6      285.59      284.11      8.45 o 
   4   4   6        0.24        9.19      5.80 o 
   5   4   6       16.30       16.01      6.59 o 
   6   4   6        0.26        0.01      8.77 o 
  -7   5   6        6.64       13.19      8.54 o 
  -6   5   6      161.91      159.05     10.92 o 
  -5   5   6      147.46      136.50      9.76 o 
  -4   5   6        2.59        0.01      5.11 o 
  -3   5   6      322.22      289.12      8.29 o 
  -2   5   6      606.38      569.09      9.96 o 
  -1   5   6       16.15       14.90      2.43 o 
   0   5   6       38.66       50.49      3.05 o 
   1   5   6     1293.91     1481.37     15.80 o 
   2   5   6        7.48       11.47      2.86 o 
   3   5   6        1.18        0.01      5.57 o 
   4   5   6      541.42      505.37     14.72 o 
   5   5   6       11.45        0.01      9.29 o 
   6   5   6        7.74        0.01      9.16 o 
  -6   6   6        7.82        7.59      4.71 o 
  -5   6   6       35.75       20.16      7.88 o 
  -4   6   6        3.43        0.70      4.80 o 
  -3   6   6        0.00        0.01      4.50 o 
  -2   6   6      113.20       92.03      4.67 o 
  -1   6   6        5.79        8.32      2.01 o 
   0   6   6       97.08      101.44      4.78 o 
   1   6   6      365.91      412.93      8.85 o 
   2   6   6        0.29        1.97      4.48 o 
   3   6   6       31.43       33.96      4.56 o 
   4   6   6       27.11       19.76      6.25 o 
   5   6   6       33.90       28.86      5.09 o 
  -6   7   6        0.56        6.05      4.95 o 
  -5   7   6      314.68      285.01     13.32 o 
  -4   7   6       73.54       58.52      4.89 o 
  -3   7   6      152.72      134.72      6.01 o 
  -2   7   6      118.56      117.38      5.31 o 
  -1   7   6      191.30      195.66      7.64 o 
   0   7   6       16.72       13.15      4.56 o 
   1   7   6      185.28      197.72      6.95 o 
   2   7   6      267.47      271.73      8.44 o 
   3   7   6      161.13      139.75      7.10 o 
   4   7   6       39.13       28.76      7.56 o 
   5   7   6        0.41        6.78      6.37 o 
  -6   8   6        7.54        0.01      8.33 o 
  -5   8   6       70.09       54.44      6.25 o 
  -4   8   6       45.65       27.78      7.06 o 
  -3   8   6        2.77        1.18      5.20 o 
  -2   8   6       12.22       10.20      4.74 o 
  -1   8   6       50.49       48.25      5.23 o 
   0   8   6       66.12       67.50      5.78 o 
   1   8   6       16.56       21.52      3.13 o 
   2   8   6        4.58        4.26      5.74 o 
   3   8   6       25.97       30.26      4.68 o 
   4   8   6        4.58        7.34      5.74 o 
   5   8   6        4.75        7.20      4.36 o 
  -6   9   6       22.12       13.33      8.62 o 
  -5   9   6       60.07       38.99      9.06 o 
  -4   9   6       13.27       12.81      3.29 o 
  -3   9   6       31.55       19.99      6.76 o 
  -2   9   6       48.42       33.63      6.83 o 
  -1   9   6       16.37       11.62      5.15 o 
   0   9   6      294.31      325.24     11.28 o 
   1   9   6        1.17        0.01      4.83 o 
   2   9   6      108.08      108.48      6.22 o 
   3   9   6      253.84      243.87     11.74 o 
   4   9   6        0.15        0.01      7.49 o 
  -5  10   6        3.86        0.01      8.27 o 
  -4  10   6        0.36        3.52      5.65 o 
  -3  10   6        0.63        7.42      5.15 o 
  -2  10   6       16.31       12.50      3.82 o 
  -1  10   6        4.52        7.75      2.75 o 
   0  10   6      620.58      652.39     16.02 o 
   1  10   6       63.64       65.73      5.67 o 
   2  10   6        4.84        3.43      6.15 o 
   3  10   6       24.02       12.51      7.31 o 
   4  10   6        0.27        0.01      6.00 o 
  -5  11   6        8.96       12.19      5.04 o 
  -4  11   6       22.30       13.55      7.20 o 
  -3  11   6      164.11      149.61      9.98 o 
  -2  11   6       34.83       34.82      4.64 o 
  -1  11   6        6.04        4.18      5.81 o 
   0  11   6      226.83      253.92     10.88 o 
   1  11   6       31.03       28.71      7.33 o 
   2  11   6        0.51        7.53      4.14 o 
   3  11   6        0.17        0.01      6.56 o 
   4  11   6       25.82       26.69      8.67 o 
  -4  12   6       13.63       10.18      6.82 o 
  -3  12   6        6.63        9.66      3.81 o 
  -2  12   6       27.28       16.40      7.20 o 
  -1  12   6        5.04        7.73      5.03 o 
   0  12   6       36.76       36.49      7.31 o 
   2  12   6       78.13       90.74      8.99 o 
   3  12   6       90.04      124.04     11.49 o 
  -3  13   6       16.38       21.76      8.20 o 
  -2  13   6       28.63       18.41      8.17 o 
  -1  13   6       22.07       27.35      7.41 o 
   0  13   6        0.85        0.01      5.78 o 
   1  13   6       10.36       12.68      6.46 o 
   2  13   6        6.48        7.51      6.72 o 
  -2  14   6        5.03        5.05      7.80 o 
  -1  14   6       15.53        6.40      8.40 o 
   0  14   6        3.50        2.61      6.85 o 
   1  14   6        0.09        0.01      8.68 o 
  -7   1   7      105.12      119.06     11.04 o 
  -6   1   7       13.32        4.37      7.90 o 
  -5   1   7       54.82       65.25      8.06 o 
  -4   1   7      615.65      748.26     12.60 o 
  -3   1   7      510.87      549.26      9.56 o 
  -2   1   7      301.92      388.55      7.06 o 
  -1   1   7     1226.19     1205.39     11.23 o 
   0   1   7      461.43      476.97      7.14 o 
   1   1   7      912.20      852.42     10.51 o 
   2   1   7      196.12      258.56      6.84 o 
   3   1   7      205.93      224.00      7.45 o 
   4   1   7       51.17       47.48      4.78 o 
   5   1   7        1.21        1.84      6.10 o 
   6   1   7        1.79        4.89      7.27 o 
  -7   2   7        3.44       11.50      7.89 o 
  -6   2   7       20.56       23.92      7.87 o 
  -5   2   7      183.71      172.02     10.63 o 
  -4   2   7       14.17       14.74      3.01 o 
  -3   2   7      144.25      141.91      5.27 o 
  -2   2   7        5.05        7.07      3.15 o 
  -1   2   7     1777.06     1848.04     17.59 o 
   0   2   7       21.14       23.57      2.19 o 
   1   2   7      219.53      222.79      5.58 o 
   2   2   7       72.12       69.13      3.95 o 
   3   2   7      176.38      187.61      7.16 o 
   4   2   7      174.75      183.47      7.82 o 
   5   2   7       33.11       33.32      5.01 o 
   6   2   7        0.31        0.01      8.03 o 
  -7   3   7       45.34       40.13     10.32 o 
  -6   3   7      136.76      155.75     10.22 o 
  -5   3   7      211.01      207.94     10.45 o 
  -4   3   7       19.38        3.56      5.89 o 
  -1   3   7        3.12        1.70      3.14 o 
   0   3   7       14.53       10.85      1.80 o 
   1   3   7        5.88        4.20      3.40 o 
   2   3   7       92.21       86.70      4.39 o 
   3   3   7      221.91      234.91      7.83 o 
   4   3   7        0.09        0.01      7.13 o 
   5   3   7       22.47       24.12      7.68 o 
   6   3   7        0.02        3.48      7.73 o 
  -7   4   7        0.03        0.01      8.82 o 
  -6   4   7      118.21      120.39     10.76 o 
  -5   4   7        1.09        0.01      6.84 o 
  -4   4   7       33.87       37.79      3.51 o 
  -3   4   7       93.49       89.06      4.67 o 
  -2   4   7      364.19      299.27      6.96 o 
  -1   4   7       84.83       79.69      3.61 o 
   0   4   7       24.67       23.67      2.42 o 
   1   4   7      313.32      376.13      7.90 o 
   2   4   7       12.10       14.22      2.70 o 
   3   4   7       87.56       82.87      5.10 o 
   4   4   7      177.15      184.35      8.55 o 
   5   4   7        1.96        4.57      6.56 o 
   6   4   7        3.46       10.69      8.09 o 
  -7   5   7        1.27       10.00      6.95 o 
  -6   5   7       70.20       66.30      6.79 o 
  -5   5   7       63.78       50.03      5.78 o 
  -4   5   7       16.37       21.68      3.24 o 
  -3   5   7        4.20        6.02      2.37 o 
  -2   5   7     1046.34      929.55     13.03 o 
  -1   5   7      172.77      177.72      5.52 o 
   0   5   7     1122.83     1240.21     14.03 o 
   1   5   7      344.09      361.49      8.29 o 
   2   5   7      612.35      654.08     12.13 o 
   3   5   7        1.57        0.01      5.45 o 
   4   5   7       30.27       37.55      4.69 o 
   5   5   7       81.03       82.23     10.17 o 
  -6   6   7        2.13        0.01      7.74 o 
  -5   6   7      193.21      163.83     10.87 o 
  -4   6   7        3.62        0.24      5.20 o 
  -3   6   7       51.02       49.73      3.82 o 
  -2   6   7     1087.21      957.69     13.92 o 
  -1   6   7        2.32        0.00      4.39 o 
   0   6   7       10.30        8.35      3.98 o 
   1   6   7      305.90      343.75      8.60 o 
   2   6   7      485.75      494.37     11.12 o 
   3   6   7        0.56        2.22      5.45 o 
   4   6   7        4.88        4.12      6.33 o 
   5   6   7        7.07        9.17      7.45 o 
  -6   7   7       93.51       82.25      9.02 o 
  -5   7   7        2.02        8.09      6.95 o 
  -4   7   7       33.81       27.08      7.21 o 
  -3   7   7       29.87       29.79      3.86 o 
  -2   7   7       16.29       12.57      4.18 o 
  -1   7   7        0.15        3.48      3.42 o 
   0   7   7      543.49      591.02     11.16 o 
   1   7   7       23.64       28.20      3.37 o 
   2   7   7      198.17      205.94      7.66 o 
   3   7   7      401.96      383.77     11.26 o 
   4   7   7        6.78       10.27      5.68 o 
   5   7   7        2.09        0.01      8.23 o 
  -6   8   7       24.07       25.68      8.96 o 
  -5   8   7      175.86      157.47     11.79 o 
  -4   8   7        4.19        0.01      6.89 o 
  -3   8   7        4.36        0.48      5.91 o 
  -2   8   7      124.70      114.07      5.63 o 
  -1   8   7       10.84       11.74      5.03 o 
   0   8   7      131.15      145.73      6.18 o 
   1   8   7      142.38      135.26      6.40 o 
   2   8   7       39.50       43.32      4.39 o 
   3   8   7     1152.93     1054.75     18.77 o 
   4   8   7        0.03        2.65      5.80 o 
   5   8   7       20.24       19.05      8.94 o 
  -6   9   7       11.02        7.47      7.35 o 
  -5   9   7      140.87      121.24     10.56 o 
  -4   9   7        2.90        0.01      6.88 o 
  -3   9   7      133.19      113.53      6.51 o 
  -2   9   7       33.36       29.85      6.39 o 
  -1   9   7      147.99      139.63      8.94 o 
   0   9   7        0.34        5.30      4.85 o 
   1   9   7       25.76       25.00      4.09 o 
   2   9   7      153.66      137.40      7.19 o 
   3   9   7       77.29       76.34      9.54 o 
   4   9   7        6.58        4.23      7.07 o 
  -5  10   7        4.09        0.01      7.69 o 
  -4  10   7        8.37        8.74      6.37 o 
  -3  10   7        6.35        3.19      6.98 o 
  -2  10   7       39.36       36.62      4.38 o 
  -1  10   7        2.41        2.83      5.51 o 
   0  10   7     1192.60     1364.72     23.01 o 
   1  10   7        0.77        0.01      5.34 o 
   2  10   7        0.00        0.59      5.39 o 
   3  10   7       49.50       47.30      5.53 o 
   4  10   7        0.72        0.01      7.10 o 
  -5  11   7        5.46        0.01      8.50 o 
  -4  11   7       18.52        1.41      7.48 o 
  -3  11   7        8.02        0.32      6.74 o 
  -2  11   7       63.29       57.09      4.98 o 
  -1  11   7       83.73      103.81      8.43 o 
   0  11   7      314.53      345.60     13.88 o 
   1  11   7       27.02       29.57      7.55 o 
   2  11   7       10.47        6.79      6.55 o 
   3  11   7       68.92       77.35      9.24 o 
  -4  12   7        2.08        9.51      5.84 o 
  -3  12   7        0.29       11.47      5.74 o 
  -2  12   7       45.51       47.44      7.78 o 
  -1  12   7        0.35        2.84      4.67 o 
   0  12   7       41.72       48.69      8.10 o 
   2  12   7       22.47       15.89      6.56 o 
   3  12   7       13.17       11.23      7.93 o 
  -3  13   7       17.08       11.39      8.32 o 
  -2  13   7        5.62        1.44      7.14 o 
  -1  13   7       15.53       22.85      3.50 o 
   0  13   7        2.81        0.01      7.46 o 
   1  13   7        0.11        9.37      5.17 o 
   2  13   7        3.90        1.93      7.05 o 
  -2  14   7       43.48       55.37      7.02 o 
  -1  14   7       52.09       57.44      9.61 o 
   0  14   7        1.79        2.28      5.96 o 
  -7   0   8       40.26       40.95     11.68 o 
  -6   0   8        3.61       10.83      5.61 o 
  -5   0   8       79.82       94.68      7.61 o 
  -4   0   8        7.36        9.78      3.28 o 
  -3   0   8      723.10      838.82     11.81 o 
  -2   0   8     2188.02     2443.69     17.84 o 
  -1   0   8      112.86      104.94      3.97 o 
   0   0   8      841.03      771.97      3.55 o 
   1   0   8        4.93        0.53      3.62 o 
   2   0   8        0.01        4.78      3.25 o 
   3   0   8       96.32       95.16      5.35 o 
   4   0   8       34.29       39.83      4.60 o 
   5   0   8      103.44      111.04      9.51 o 
   6   0   8        2.98        6.62      7.86 o 
  -7   1   8       75.51       89.96     10.23 o 
  -6   1   8        3.94        1.77      6.87 o 
  -5   1   8       48.02       54.40      6.99 o 
  -4   1   8        3.10        0.00      5.11 o 
  -3   1   8       85.23       98.43      4.36 o 
  -2   1   8      373.69      431.09      7.84 o 
  -1   1   8      132.91      115.52      4.04 o 
   0   1   8      565.92      566.77      8.35 o 
   1   1   8        0.31        0.00      3.18 o 
   2   1   8       54.63       43.16      3.42 o 
   3   1   8       12.10       13.41      2.99 o 
   4   1   8       61.38       55.64      4.76 o 
   5   1   8        0.06        0.01      7.03 o 
   6   1   8        1.43        9.99      4.67 o 
  -7   2   8       29.86       38.25      8.95 o 
  -6   2   8       87.74       98.03     10.32 o 
  -5   2   8      350.77      353.76     13.00 o 
  -4   2   8       16.58        8.01      5.60 o 
  -3   2   8      181.74      188.12      6.05 o 
  -2   2   8       81.43      103.74      4.18 o 
  -1   2   8       33.13       37.34      1.82 o 
   0   2   8      397.96      380.51      7.07 o 
   1   2   8       36.55       29.82      2.60 o 
   2   2   8       95.27       93.21      4.67 o 
   3   2   8      117.22      128.10      6.07 o 
   4   2   8       19.49       28.42      4.42 o 
   5   2   8       85.97       82.47      6.91 o 
   6   2   8       16.68       26.85      9.49 o 
  -7   3   8       44.25       40.30     10.74 o 
  -6   3   8       34.79       43.85      8.30 o 
  -5   3   8       10.21        8.74      5.99 o 
  -4   3   8       10.63        2.64      5.61 o 
  -1   3   8       71.80       64.39      3.41 o 
   0   3   8       73.05       71.99      3.33 o 
   1   3   8       49.81       48.87      3.70 o 
   2   3   8      205.00      200.22      6.37 o 
   3   3   8       15.14       15.23      3.21 o 
   4   3   8      331.49      321.09     10.52 o 
   5   3   8        1.95       10.86      3.69 o 
  -7   4   8        5.13       11.32      5.08 o 
  -6   4   8        4.74       11.57      4.52 o 
  -5   4   8        1.81        8.55      4.94 o 
  -4   4   8        9.33        9.18      5.29 o 
  -3   4   8       22.85       10.08      4.53 o 
  -2   4   8       11.60       13.49      3.52 o 
  -1   4   8       52.64       58.62      3.44 o 
   0   4   8      620.38      610.75      9.84 o 
   1   4   8       35.10       32.05      3.12 o 
   2   4   8       53.74       50.01      4.16 o 
   3   4   8      132.59      130.63      6.45 o 
   4   4   8      114.42      100.66      6.92 o 
   5   4   8       33.25       29.61      7.43 o 
  -7   5   8       16.82        6.95      9.36 o 
  -6   5   8       81.21       75.16      9.38 o 
  -5   5   8        6.27        2.99      6.20 o 
  -4   5   8       65.65       70.24      4.53 o 
  -3   5   8      150.21      143.41      6.17 o 
  -2   5   8      108.29      101.68      4.81 o 
  -1   5   8      616.02      669.57     10.88 o 
   0   5   8        0.23        2.50      3.27 o 
   1   5   8       27.89       40.17      3.55 o 
   2   5   8        2.98        8.74      3.92 o 
   3   5   8       60.32       61.18      4.98 o 
   4   5   8       79.94       87.80      6.26 o 
   5   5   8       17.14       25.76      4.88 o 
  -6   6   8       10.39       21.14      4.54 o 
  -5   6   8      251.65      240.10     11.52 o 
  -4   6   8        2.91        5.57      5.10 o 
  -3   6   8       35.45       33.94      3.37 o 
  -2   6   8      312.50      308.36      8.28 o 
  -1   6   8      715.57      775.45     12.44 o 
   0   6   8      219.32      236.74      7.11 o 
   1   6   8      114.26      113.74      5.24 o 
   2   6   8      344.08      348.79      9.51 o 
   3   6   8      197.99      176.74      8.61 o 
   4   6   8       47.26       51.40      5.25 o 
   5   6   8       39.59       48.34      8.12 o 
  -6   7   8       26.42       19.58      5.42 o 
  -5   7   8      557.36      501.35     14.37 o 
  -4   7   8       59.71       48.73      4.58 o 
  -3   7   8        0.71        4.95      2.39 o 
  -2   7   8      425.31      405.80     10.03 o 
  -1   7   8        1.21        0.01      4.57 o 
   0   7   8       51.45       63.37      4.06 o 
   1   7   8       39.24       48.72      4.05 o 
   2   7   8      450.20      420.75     11.12 o 
   3   7   8       72.16       92.66      6.85 o 
   4   7   8       24.89       24.29      7.63 o 
   5   7   8       12.23        0.01      9.09 o 
  -6   8   8        1.92        0.75      7.97 o 
  -5   8   8        0.41        3.55      6.93 o 
  -4   8   8        1.01        1.37      2.89 o 
  -3   8   8      283.69      269.36      9.11 o 
  -2   8   8       29.35       23.72      6.13 o 
  -1   8   8       42.71       39.24      6.44 o 
   0   8   8       24.01       28.50      5.72 o 
   1   8   8       60.50       50.82      4.79 o 
   2   8   8      585.31      652.76     13.98 o 
   3   8   8      182.45      203.28      8.88 o 
   4   8   8        0.64        0.01      8.72 o 
  -5   9   8        1.93        0.01      7.31 o 
  -4   9   8        1.73        0.91      5.78 o 
  -3   9   8       23.91       25.10      4.09 o 
  -2   9   8       45.10       30.98      6.72 o 
  -1   9   8        5.66       11.84      3.08 o 
   0   9   8     1227.36     1333.48     21.14 o 
   1   9   8      198.72      203.79      8.30 o 
   2   9   8       73.40       80.05      5.94 o 
   3   9   8       65.51       66.00      6.67 o 
   4   9   8        1.36        0.01      7.83 o 
  -5  10   8        6.31        0.01      8.27 o 
  -4  10   8       51.73       38.42      8.22 o 
  -3  10   8      536.12      476.47     16.33 o 
  -2  10   8       38.88       29.22      8.48 o 
  -1  10   8      486.06      549.52     14.44 o 
   0  10   8       79.55       76.12      7.90 o 
   1  10   8       23.21       20.94      4.21 o 
   2  10   8       16.49       10.72      7.35 o 
   3  10   8       21.89       25.02      8.06 o 
   4  10   8        1.47        0.78      8.00 o 
  -5  11   8        8.78       10.30      7.79 o 
  -4  11   8        4.69        0.01      8.43 o 
  -3  11   8      320.38      300.54     13.25 o 
  -2  11   8      122.68      147.28      9.43 o 
  -1  11   8      191.37      194.54     11.81 o 
   0  11   8      404.33      407.48     15.25 o 
   1  11   8       23.71       14.75      4.49 o 
   2  11   8       15.66       17.69      6.53 o 
   3  11   8       23.66       24.77      8.65 o 
  -4  12   8       29.58       31.50      5.65 o 
  -3  12   8      228.21      214.31     12.27 o 
  -2  12   8        1.82        3.67      5.89 o 
  -1  12   8       10.75        0.32      6.86 o 
   0  12   8      198.48      231.03     12.48 o 
   2  12   8        1.97        1.09      6.33 o 
  -3  13   8        2.03        0.01      7.71 o 
  -2  13   8        0.11        0.01      5.97 o 
  -1  13   8       38.53       39.85      8.21 o 
   0  13   8       23.44       34.20      5.30 o 
   1  13   8        0.56        0.01      7.51 o 
  -1  14   8        6.39        9.76      5.99 o 
   0  14   8        6.36        9.71      6.67 o 
  -7   1   9        9.11       14.03      7.45 o 
  -6   1   9        1.95        3.87      6.81 o 
  -5   1   9        0.41        7.31      5.66 o 
  -4   1   9       38.25       38.79      3.99 o 
  -3   1   9      215.46      273.96      7.32 o 
  -2   1   9      279.30      330.72      7.34 o 
  -1   1   9      151.55      140.67      4.59 o 
   0   1   9       19.12       14.73      2.31 o 
   1   1   9       11.82        9.16      2.34 o 
   2   1   9     1193.28     1056.81     14.99 o 
   3   1   9       25.54       30.85      3.83 o 
   4   1   9       28.70        7.41      8.63 o 
   5   1   9        5.74       10.73      6.11 o 
  -7   2   9       11.13       12.71      8.24 o 
  -6   2   9       62.64       66.99      9.84 o 
  -5   2   9        8.01       21.81      5.75 o 
  -4   2   9       99.60       99.01      5.46 o 
  -3   2   9      118.81      135.83      5.48 o 
  -2   2   9        3.50        3.24      3.60 o 
  -1   2   9       47.03       59.83      3.21 o 
   0   2   9       34.18       32.63      2.60 o 
   1   2   9      387.62      428.43      8.62 o 
   2   2   9       75.74       62.95      4.14 o 
   3   2   9      505.66      528.03     11.83 o 
   4   2   9      195.53      169.01      8.44 o 
   5   2   9       20.73       17.31      8.04 o 
  -7   3   9       32.97       19.56     11.03 o 
  -6   3   9       10.53        5.55      7.08 o 
  -5   3   9       77.25       85.10      5.56 o 
  -4   3   9        0.00        3.35      4.38 o 
  -1   3   9      493.71      490.24      8.76 o 
   0   3   9       59.74       56.64      3.45 o 
   1   3   9      215.56      217.66      6.40 o 
   2   3   9      122.46      133.54      5.77 o 
   3   3   9      545.75      576.58     12.79 o 
   4   3   9      129.05      156.47      8.41 o 
   5   3   9       31.04       21.44      7.82 o 
  -7   4   9       27.03       17.38     10.04 o 
  -6   4   9       61.87       69.53     10.33 o 
  -5   4   9       17.64       12.95      6.88 o 
  -4   4   9       24.85       25.22      3.76 o 
  -3   4   9        0.56        0.00      4.65 o 
  -2   4   9       24.08       24.71      2.79 o 
  -1   4   9      669.77      705.49     11.03 o 
   0   4   9      127.75      129.28      5.04 o 
   1   4   9      366.03      375.45      8.62 o 
   2   4   9       46.18       46.72      3.90 o 
   3   4   9      144.69      142.12      6.85 o 
   4   4   9        0.85        0.01      6.44 o 
   5   4   9        5.39        0.01      9.14 o 
  -7   5   9        2.25        8.57      7.61 o 
  -6   5   9        0.10        0.01      7.84 o 
  -5   5   9       78.46       74.03      5.95 o 
  -4   5   9        0.65        1.63      4.98 o 
  -3   5   9        6.43        8.66      2.61 o 
  -2   5   9       91.36      102.48      4.91 o 
  -1   5   9      313.74      349.46      8.33 o 
   0   5   9       50.20       49.23      3.63 o 
   1   5   9        2.98        0.01      4.41 o 
   2   5   9       19.16       21.43      3.92 o 
   3   5   9       20.77       22.36      3.50 o 
   4   5   9      125.08      133.76      8.04 o 
   5   5   9       88.05       89.07      9.22 o 
  -6   6   9       17.35       24.56      5.37 o 
  -5   6   9        3.87        0.01      6.91 o 
  -4   6   9        7.06        9.61      3.18 o 
  -3   6   9      258.92      238.02      8.15 o 
  -2   6   9       64.38       67.47      4.48 o 
  -1   6   9     1293.72     1303.19     16.48 o 
   0   6   9       44.53       42.69      3.67 o 
   1   6   9       59.06       77.46      4.72 o 
   2   6   9      824.81      846.58     15.04 o 
   3   6   9        8.62       18.64      3.66 o 
   4   6   9       12.17        6.41      6.95 o 
   5   6   9       19.26       21.20      4.93 o 
  -6   7   9       67.43       80.84      8.23 o 
  -5   7   9      189.93      164.89     13.17 o 
  -4   7   9       42.61       28.51      7.66 o 
  -3   7   9        3.29        7.47      3.85 o 
  -2   7   9       29.19       31.05      3.62 o 
  -1   7   9      260.24      278.32      8.25 o 
   0   7   9       46.66       49.80      3.65 o 
   1   7   9       74.78       90.52      5.39 o 
   2   7   9      851.47      853.35     15.97 o 
   3   7   9       62.43       63.92      5.58 o 
   4   7   9        0.28        0.01      6.40 o 
  -6   8   9        9.45       18.10      4.88 o 
  -5   8   9       21.50       18.76      4.88 o 
  -4   8   9        0.15        0.01      5.87 o 
  -3   8   9       20.18        8.39      6.97 o 
  -2   8   9      125.37      109.12      6.14 o 
  -1   8   9       15.42       20.33      3.30 o 
   0   8   9        8.70       10.79      2.88 o 
   1   8   9       12.38       16.98      3.39 o 
   2   8   9        0.42        0.27      6.79 o 
   3   8   9      288.61      302.96     10.97 o 
   4   8   9        2.10        9.64      5.84 o 
  -5   9   9        5.62        5.60      6.51 o 
  -4   9   9        4.12        4.02      6.65 o 
  -3   9   9       74.70       68.76      5.81 o 
  -2   9   9      129.63      132.11      8.49 o 
  -1   9   9       53.59       48.85      6.16 o 
   0   9   9       60.51       54.22      6.87 o 
   1   9   9      144.12      149.45      7.47 o 
   2   9   9      439.09      474.44     12.69 o 
   3   9   9        7.54       10.60      5.75 o 
   4   9   9       13.64        9.85      8.77 o 
  -5  10   9        0.63       11.98      5.45 o 
  -4  10   9      113.45       92.24      7.25 o 
  -3  10   9        4.90       20.26      4.61 o 
  -2  10   9      267.95      276.08     11.88 o 
  -1  10   9       10.49       21.91      5.55 o 
   0  10   9      152.43      156.35     10.22 o 
   1  10   9        1.30        4.09      4.65 o 
   2  10   9       50.37       51.54      6.19 o 
   3  10   9       16.86       18.36      4.53 o 
  -4  11   9       51.60       27.10      9.39 o 
  -3  11   9      228.78      233.61     13.35 o 
  -2  11   9       29.56       24.61      7.17 o 
  -1  11   9       95.86      113.51      8.83 o 
   0  11   9       15.95       19.07      6.86 o 
   1  11   9        4.32        9.72      4.15 o 
   2  11   9        2.27        0.01      7.47 o 
   3  11   9       56.08       64.39      6.85 o 
  -4  12   9        8.71        0.01      8.65 o 
  -3  12   9       46.20       47.93      6.84 o 
  -2  12   9       20.97       12.98      7.31 o 
  -1  12   9        2.52        0.33      3.34 o 
   0  12   9       89.89       95.72      9.56 o 
   2  12   9        1.94        0.37      7.13 o 
  -3  13   9       10.69       12.93      8.06 o 
  -2  13   9        0.83        0.01      7.95 o 
  -1  13   9        7.04        0.73      7.22 o 
   0  13   9        0.02        0.01      6.59 o 
   1  13   9        1.71        0.01      8.17 o 
  -7   0  10        1.57        0.01      8.99 o 
  -6   0  10       18.51       14.48      8.19 o 
  -5   0  10       19.04       18.66      7.40 o 
  -4   0  10       22.90       24.85      3.83 o 
  -3   0  10      192.44      202.66      6.48 o 
  -2   0  10      765.61      778.03     11.42 o 
  -1   0  10     2934.48     2689.69     19.89 o 
   0   0  10      182.54      184.14      5.57 o 
   1   0  10       76.21       65.76      3.77 o 
   2   0  10       19.72       20.93      3.26 o 
   3   0  10       84.86       86.52      5.74 o 
   4   0  10      246.05      228.52      9.25 o 
   5   0  10        2.47        0.01      6.58 o 
  -7   1  10       11.60       10.91      8.90 o 
  -6   1  10       26.78       30.89      8.19 o 
  -5   1  10      673.45      871.91     18.18 o 
  -4   1  10      179.10      212.24      7.16 o 
  -3   1  10      140.25      159.09      5.87 o 
  -2   1  10    12144.41    12543.06     45.15 o 
  -1   1  10        0.21        1.92      3.13 o 
   0   1  10      313.92      330.78      7.49 o 
   1   1  10      317.24      326.43      7.79 o 
   2   1  10       15.24        8.18      2.53 o 
   3   1  10      167.95      166.57      7.59 o 
   4   1  10      486.04      499.04     13.24 o 
   5   1  10       23.44       18.96      8.98 o 
  -7   2  10       64.71       75.95     11.17 o 
  -6   2  10       16.68        1.84      8.09 o 
  -5   2  10        4.13        1.27      6.98 o 
  -4   2  10       34.73       31.61      3.99 o 
  -3   2  10       12.86       17.96      2.58 o 
  -2   2  10      636.52      615.84     10.33 o 
  -1   2  10      110.77      117.33      4.56 o 
   0   2  10      168.45      185.79      5.78 o 
   1   2  10     2705.16     2549.02     22.18 o 
   2   2  10       81.23      100.13      5.34 o 
   3   2  10        8.93        4.39      6.62 o 
   4   2  10       51.90       48.79      5.41 o 
   5   2  10        7.14        8.17      7.22 o 
  -7   3  10       27.95       33.22      9.36 o 
  -6   3  10       91.29       95.85      9.74 o 
  -5   3  10       58.70       49.05      7.86 o 
  -4   3  10        4.33        7.61      4.79 o 
  -1   3  10      177.12      163.84      5.43 o 
   0   3  10     1189.54     1097.30     13.91 o 
   1   3  10        0.20        5.50      3.37 o 
   2   3  10        1.91        5.81      4.39 o 
   3   3  10     1777.94     1816.69     22.96 o 
   4   3  10      620.46      592.01     14.55 o 
   5   3  10        0.12        4.34      4.31 o 
  -7   4  10      121.72      112.59     13.36 o 
  -6   4  10        0.24        0.01      7.82 o 
  -5   4  10       42.59       35.16      7.88 o 
  -4   4  10      301.02      301.48      9.10 o 
  -3   4  10      144.16      129.62      5.91 o 
  -2   4  10        0.08        2.08      3.95 o 
  -1   4  10      101.95       93.76      4.68 o 
   0   4  10      101.05      117.05      4.96 o 
   1   4  10        2.90        0.01      4.35 o 
   2   4  10        3.85        0.01      5.33 o 
   3   4  10      845.74      823.93     15.53 o 
   4   4  10      151.82      148.56      8.71 o 
   5   4  10       43.67       63.07      6.41 o 
  -6   5  10       50.62       66.48      8.31 o 
  -5   5  10        9.78       13.84      6.86 o 
  -4   5  10       21.93       17.71      3.54 o 
  -3   5  10       77.02       72.72      4.76 o 
  -2   5  10       77.28       70.78      4.48 o 
  -1   5  10      773.15      771.89     12.72 o 
   0   5  10      338.60      339.96      8.49 o 
   1   5  10        2.07        1.62      4.59 o 
   2   5  10      116.14      129.22      6.17 o 
   3   5  10       71.45       70.77      5.98 o 
   4   5  10        9.12       10.61      6.61 o 
   5   5  10        8.08       15.00      4.96 o 
  -6   6  10        0.14        0.70      7.15 o 
  -5   6  10        4.15        1.48      6.54 o 
  -4   6  10      104.90      103.15      6.27 o 
  -3   6  10       10.60        7.60      4.77 o 
  -2   6  10        0.05        0.01      4.30 o 
  -1   6  10      461.35      501.36     10.83 o 
   0   6  10       78.10       89.82      5.08 o 
   1   6  10        4.75        1.74      4.66 o 
   2   6  10      500.61      559.22     12.56 o 
   3   6  10       21.96       24.17      4.29 o 
   4   6  10       15.47       27.85      4.48 o 
  -6   7  10       32.61       33.17      9.58 o 
  -5   7  10       10.16        7.23      6.61 o 
  -4   7  10       10.87       16.42      5.61 o 
  -3   7  10        0.01        4.11      4.31 o 
  -2   7  10       39.70       35.64      5.76 o 
  -1   7  10       67.64       75.16      5.15 o 
   0   7  10       29.69       31.66      3.97 o 
   1   7  10      127.79      122.63      6.45 o 
   2   7  10       90.88       94.23      6.27 o 
   3   7  10       10.25       12.15      6.72 o 
   4   7  10        0.01        5.99      5.65 o 
  -6   8  10        8.87       11.11      6.63 o 
  -5   8  10        1.53        0.01      7.22 o 
  -4   8  10       13.27       13.41      3.91 o 
  -3   8  10        0.40        0.01      5.44 o 
  -2   8  10        1.04        2.93      4.31 o 
  -1   8  10      129.00      131.73      8.50 o 
   0   8  10       42.48       41.53      4.31 o 
   1   8  10      113.88      119.36      6.50 o 
   2   8  10      815.81      802.18     16.52 o 
   3   8  10       20.37       24.73      5.11 o 
   4   8  10        0.59        2.23      6.18 o 
  -5   9  10        2.90       10.67      5.85 o 
  -4   9  10       64.29       41.75      9.39 o 
  -3   9  10       24.39       18.84      7.20 o 
  -2   9  10       46.62       46.02      4.53 o 
  -1   9  10        2.97        0.01      5.66 o 
   0   9  10        8.74       10.71      5.42 o 
   1   9  10        0.88        0.01      5.80 o 
   2   9  10       66.55       65.38      5.80 o 
   3   9  10       11.04        4.48      6.66 o 
   4   9  10        9.60        4.33      7.26 o 
  -5  10  10       26.52       22.81      8.33 o 
  -4  10  10        3.64        0.01      7.63 o 
  -3  10  10      249.57      247.81     10.12 o 
  -2  10  10       71.98       81.22      6.62 o 
  -1  10  10       40.19       43.44      4.73 o 
   0  10  10        0.58        5.44      5.35 o 
   1  10  10       10.06        9.27      3.05 o 
   2  10  10       14.73       15.05      3.94 o 
   3  10  10        0.00        6.27      5.56 o 
  -4  11  10       42.45       43.71      5.83 o 
  -3  11  10      187.08      179.75     11.81 o 
  -2  11  10        0.00        0.01      7.18 o 
  -1  11  10        5.52        0.01      7.15 o 
   0  11  10        2.56        0.01      5.42 o 
   1  11  10       16.55       16.89      6.20 o 
   2  11  10        5.14        1.07      7.37 o 
  -4  12  10        1.71        0.01      8.27 o 
  -3  12  10        0.94        8.82      6.92 o 
  -2  12  10       27.09       24.53      7.52 o 
  -1  12  10        0.20        0.01      6.72 o 
   0  12  10       18.81       17.16      8.75 o 
   2  12  10        2.59        1.94      7.71 o 
  -2  13  10        4.88        0.01      8.33 o 
  -1  13  10        2.31        4.12      5.93 o 
   0  13  10       38.14       39.80      6.41 o 
   1  13  10        2.40        8.85      3.96 o 
  -7   1  11        3.76        2.21      7.87 o 
  -6   1  11        8.54       18.23      6.76 o 
  -5   1  11        0.28        0.01      6.93 o 
  -4   1  11        1.53        0.00      5.84 o 
  -3   1  11       29.33       31.87      3.30 o 
  -2   1  11     3530.84     3525.73     25.22 o 
  -1   1  11       54.47       51.42      3.44 o 
   0   1  11      284.69      282.70      7.14 o 
   1   1  11      558.91      504.66     10.22 o 
   2   1  11       82.69       72.51      4.66 o 
   3   1  11      308.05      299.59      9.62 o 
   4   1  11       53.53       45.63      8.55 o 
   5   1  11       10.26        6.97      3.84 o 
  -7   2  11       55.32       54.66     10.76 o 
  -6   2  11        0.31        0.01      7.06 o 
  -5   2  11      122.05      151.21      8.98 o 
  -4   2  11       48.76       46.99      4.21 o 
  -3   2  11       34.05       39.46      3.66 o 
  -2   2  11       41.08       44.48      3.78 o 
  -1   2  11       25.87       25.99      2.84 o 
   0   2  11        0.14        0.00      3.82 o 
   1   2  11     1124.64     1092.83     15.04 o 
   2   2  11       86.10       84.42      5.12 o 
   3   2  11     1225.49     1181.01     18.76 o 
   4   2  11       39.85       34.25      4.66 o 
   5   2  11        6.36       18.60      5.64 o 
  -7   3  11       43.03       40.09     10.87 o 
  -6   3  11        8.50        1.92      8.60 o 
  -5   3  11       20.25       19.56      4.53 o 
  -4   3  11       42.98       44.90      4.28 o 
  -1   3  11       65.53       73.57      3.97 o 
   0   3  11       21.49       24.20      2.74 o 
   1   3  11      611.14      598.20     11.39 o 
   2   3  11       99.76       98.21      5.47 o 
   3   3  11       69.20       74.66      6.48 o 
   4   3  11        4.11        0.32      7.15 o 
   5   3  11       19.77       25.70      4.94 o 
  -7   4  11        0.94       10.44      8.17 o 
  -6   4  11        1.88        5.58      7.10 o 
  -5   4  11        3.04        6.67      5.65 o 
  -4   4  11       15.29       14.31      3.25 o 
  -3   4  11       40.65       34.89      4.01 o 
  -2   4  11      106.07       91.50      5.01 o 
  -1   4  11      344.09      372.35      8.73 o 
   0   4  11      786.96      779.95     12.77 o 
   1   4  11        0.63        2.03      3.75 o 
   2   4  11        0.15        0.01      5.44 o 
   3   4  11      253.61      253.87      9.39 o 
   4   4  11       23.76       14.67      7.68 o 
   5   4  11        1.16        0.01      8.76 o 
  -6   5  11        0.42        2.04      7.50 o 
  -5   5  11        6.79       11.59      6.01 o 
  -4   5  11      429.83      445.88     11.92 o 
  -3   5  11        3.29        0.01      5.37 o 
  -2   5  11      262.80      263.66      8.08 o 
  -1   5  11        1.48        0.01      4.40 o 
   0   5  11     1466.02     1475.61     18.15 o 
   1   5  11       14.41       17.99      2.92 o 
   2   5  11        1.93        0.01      5.55 o 
   3   5  11      127.48      120.61      7.13 o 
   4   5  11        1.27       14.87      4.50 o 
  -6   6  11       13.49        4.96      8.55 o 
  -5   6  11        5.58        6.09      6.16 o 
  -4   6  11      159.44      159.43      7.48 o 
  -3   6  11        0.58        7.97      2.76 o 
  -2   6  11      165.26      181.04      7.07 o 
  -1   6  11      143.91      146.26      6.10 o 
   0   6  11      104.29      109.02      5.70 o 
   1   6  11       50.04       60.16      5.17 o 
   2   6  11      233.61      258.78      9.31 o 
   3   6  11        0.01        0.01      4.86 o 
   4   6  11       42.00       50.96      5.80 o 
  -6   7  11       13.53        8.52      8.06 o 
  -5   7  11        1.74        0.01      7.11 o 
  -4   7  11        5.82        0.01      6.82 o 
  -3   7  11       14.04       18.45      4.26 o 
  -2   7  11      107.03      108.77      5.94 o 
  -1   7  11       88.34       83.12      5.25 o 
   0   7  11      144.04      148.78      6.67 o 
   1   7  11       12.40       10.00      5.53 o 
   2   7  11       34.58       47.51      5.10 o 
   3   7  11       15.90       19.64      4.12 o 
   4   7  11       15.54       20.61      4.46 o 
  -6   8  11        0.19       10.89      6.72 o 
  -5   8  11        0.02        6.47      6.09 o 
  -4   8  11      112.88      116.09      7.37 o 
  -3   8  11        0.05        0.01      5.84 o 
  -2   8  11        4.52        5.86      5.71 o 
  -1   8  11      148.44      169.54      7.28 o 
   0   8  11        1.77        1.00      5.35 o 
   1   8  11       39.76       40.29      4.51 o 
   2   8  11       19.14       20.66      4.12 o 
   3   8  11       11.50       14.97      4.41 o 
   4   8  11        3.98        5.43      7.19 o 
  -5   9  11       19.33       10.52      8.88 o 
  -4   9  11        0.82        0.01      6.97 o 
  -3   9  11       74.98       65.13      9.33 o 
  -2   9  11        2.73        5.87      3.41 o 
  -1   9  11      362.63      413.25     13.39 o 
   0   9  11        3.18        0.01      5.37 o 
   1   9  11        4.11        6.44      5.49 o 
   2   9  11      110.08       95.81      7.00 o 
   3   9  11        9.84        5.40      7.76 o 
  -5  10  11        1.16        0.01      9.10 o 
  -4  10  11       19.04        8.38      8.51 o 
  -3  10  11       16.86       17.94      4.84 o 
  -2  10  11        6.45        0.01      7.42 o 
  -1  10  11       97.17       99.56     10.64 o 
   0  10  11       10.49       13.68      4.08 o 
   1  10  11       10.87       15.91      3.79 o 
   2  10  11        0.63        4.49      6.11 o 
   3  10  11        7.85       19.42      4.38 o 
  -4  11  11        1.38        4.89      5.98 o 
  -3  11  11        7.36        0.01      8.98 o 
  -2  11  11        4.00        0.01      6.71 o 
  -1  11  11       63.30       81.09      7.98 o 
   0  11  11        0.07        0.32      5.92 o 
   1  11  11       17.02       17.09      4.14 o 
   2  11  11        0.99        0.01      6.91 o 
  -3  12  11       15.25       19.74      4.33 o 
  -2  12  11        0.69        0.01      7.44 o 
  -1  12  11       39.77       35.85      5.04 o 
   0  12  11        0.36        2.84      6.52 o 
   1  12  11        1.71        6.35      6.32 o 
  -2  13  11        4.36       14.69      3.97 o 
  -1  13  11        1.32        0.01      6.93 o 
   0  13  11        1.64        8.50      5.89 o 
  -7   0  12        8.08        0.01      9.71 o 
  -6   0  12       19.11       20.16      7.14 o 
  -5   0  12      155.52      156.32     10.92 o 
  -4   0  12       36.68       41.30      4.41 o 
  -3   0  12     1812.20     2024.10     20.74 o 
  -2   0  12     2758.61     2805.98     23.14 o 
  -1   0  12       92.46       72.61      4.04 o 
   0   0  12      116.77      119.36      5.28 o 
   1   0  12        8.33        5.69      3.87 o 
   2   0  12      234.30      198.34      7.78 o 
   3   0  12        0.07        4.87      4.59 o 
   4   0  12       29.96       26.17      4.48 o 
   5   0  12        9.69       15.14      5.22 o 
  -7   1  12       15.40       12.74      8.97 o 
  -6   1  12        8.37       10.81      4.58 o 
  -5   1  12       47.99       65.30      5.69 o 
  -4   1  12      214.34      246.03      8.20 o 
  -3   1  12       19.84       10.88      5.81 o 
  -2   1  12     1667.79     1671.92     18.23 o 
  -1   1  12      492.69      512.39      9.89 o 
   0   1  12       82.59       75.90      4.55 o 
   1   1  12      160.07      164.21      6.60 o 
   2   1  12        0.12        0.01      5.32 o 
   3   1  12       18.28       23.32      4.27 o 
   4   1  12        0.01        2.27      5.94 o 
   5   1  12        3.10        0.01      7.86 o 
  -7   2  12       25.90       34.77      9.04 o 
  -6   2  12       72.68       70.12      9.49 o 
  -5   2  12       55.67       61.07      8.95 o 
  -4   2  12       25.26       40.02      4.27 o 
  -3   2  12        8.11       10.86      2.46 o 
  -2   2  12       35.29       47.52      3.81 o 
  -1   2  12       33.14       35.76      3.40 o 
   0   2  12       39.24       45.82      3.76 o 
   1   2  12      177.99      189.67      7.23 o 
   2   2  12      394.65      373.78     10.05 o 
   3   2  12       20.42       23.98      4.67 o 
   4   2  12       21.84       20.76      4.29 o 
   5   2  12        5.44        2.34      8.33 o 
  -7   3  12        9.55        0.01     10.66 o 
  -6   3  12        0.01        0.33      7.38 o 
  -5   3  12        0.44       10.34      3.49 o 
  -4   3  12      198.19      212.81      8.17 o 
  -1   3  12      170.11      160.28      6.01 o 
   0   3  12      395.94      362.57      8.96 o 
   1   3  12        7.37        9.21      2.22 o 
   2   3  12       20.04       25.73      3.67 o 
   3   3  12      685.07      717.63     15.60 o 
   4   3  12       43.16       41.07      5.41 o 
  -7   4  12      167.24      180.59     15.41 o 
  -6   4  12       56.12       66.80      9.66 o 
  -5   4  12       17.11       17.75      6.29 o 
  -4   4  12      226.38      219.98      8.41 o 
  -3   4  12       43.45       42.35      4.28 o 
  -2   4  12       36.39       39.27      3.74 o 
  -1   4  12      500.60      510.22     10.63 o 
   0   4  12       70.42       65.30      4.29 o 
   1   4  12        0.72        4.83      4.12 o 
   2   4  12      104.08      101.46      5.93 o 
   3   4  12      212.93      203.78      9.31 o 
   4   4  12       38.36       34.69      5.59 o 
  -6   5  12      122.17      136.48     12.04 o 
  -5   5  12       12.06        6.86      6.88 o 
  -4   5  12        0.03        3.36      5.20 o 
  -3   5  12      313.93      342.50     10.28 o 
  -2   5  12        6.60        0.01      5.44 o 
  -1   5  12       17.61       14.04      3.11 o 
   0   5  12      199.54      237.53      7.83 o 
   1   5  12        0.58        0.01      4.84 o 
   2   5  12        4.31        3.40      5.81 o 
   3   5  12       83.92       93.08      6.83 o 
   4   5  12       34.25       23.76      8.52 o 
  -6   6  12        3.61        3.25      8.46 o 
  -5   6  12        3.45        0.01      7.17 o 
  -4   6  12       15.33        9.86      6.91 o 
  -3   6  12       18.30       11.98      5.94 o 
  -2   6  12       16.25       15.11      3.33 o 
  -1   6  12        4.77        0.01      5.58 o 
   0   6  12      133.63      142.19      6.43 o 
   1   6  12       30.71       30.98      4.15 o 
   2   6  12        4.79        1.93      6.28 o 
   3   6  12       31.84       37.79      5.01 o 
   4   6  12       80.27       92.35      7.18 o 
  -6   7  12      137.62      117.81     13.78 o 
  -5   7  12        0.13        9.23      5.69 o 
  -4   7  12       49.23       57.19      5.16 o 
  -3   7  12       47.59       46.34      4.93 o 
  -2   7  12       44.17       39.35      5.92 o 
  -1   7  12       47.18       56.94      4.51 o 
   0   7  12        5.82        2.20      4.70 o 
   1   7  12        0.02        0.01      6.37 o 
   2   7  12      296.66      296.47     10.54 o 
   3   7  12       10.11        7.71      7.06 o 
   4   7  12        9.94       12.71      7.34 o 
  -5   8  12       19.94       27.78      4.31 o 
  -4   8  12        5.59        8.72      6.14 o 
  -3   8  12        0.22        0.01      5.69 o 
  -2   8  12       10.35       11.03      3.29 o 
  -1   8  12        0.69        0.01      6.59 o 
   0   8  12        5.11        0.01      6.21 o 
   1   8  12       41.10       38.29      4.42 o 
   2   8  12       18.59       24.48      4.77 o 
   3   8  12        1.01        0.01      7.43 o 
  -5   9  12        1.40        1.86      7.37 o 
  -4   9  12       13.17        7.34      5.99 o 
  -3   9  12        5.34        8.85      6.46 o 
  -2   9  12       22.49       24.90      7.07 o 
  -1   9  12      181.67      199.54      8.81 o 
   0   9  12        0.01        4.88      4.87 o 
   1   9  12       58.50       50.43      5.44 o 
   2   9  12      113.19      108.12      7.91 o 
   3   9  12        5.43        4.51      6.64 o 
  -5  10  12       12.79       16.22      3.90 o 
  -4  10  12      108.23       86.35     10.76 o 
  -3  10  12       21.38       27.17      4.62 o 
  -2  10  12        1.53        0.01      6.88 o 
  -1  10  12      683.73      743.96     17.12 o 
   0  10  12        8.39        4.05      6.92 o 
   1  10  12        3.61        6.96      5.94 o 
   2  10  12        9.26       10.08      5.90 o 
  -4  11  12        7.82       12.71      7.03 o 
  -3  11  12       23.71       25.00      8.82 o 
  -2  11  12       52.36       51.08      5.75 o 
  -1  11  12        2.95        9.39      6.86 o 
   0  11  12        4.02        2.37      6.22 o 
   1  11  12        0.04        0.01      6.47 o 
   2  11  12       12.14       12.38      8.49 o 
  -3  12  12       42.63       42.45      6.40 o 
  -2  12  12        5.19        8.55      4.89 o 
  -1  12  12       37.19       41.62      8.44 o 
   0  12  12        0.03        0.01      7.60 o 
   1  12  12        8.71        0.01      8.90 o 
  -7   1  13        6.32       16.94      4.98 o 
  -6   1  13       13.80       15.86      4.82 o 
  -5   1  13       58.73       77.06      5.91 o 
  -4   1  13        9.86       12.99      5.76 o 
  -3   1  13       15.33       35.47      3.82 o 
  -2   1  13      240.18      240.98      7.43 o 
  -1   1  13      101.42       97.01      4.96 o 
   0   1  13      141.80      155.51      6.23 o 
   1   1  13        0.52        7.10      3.75 o 
   2   1  13        5.92        0.01      6.00 o 
   3   1  13        0.21        0.01      6.53 o 
   4   1  13        0.14        0.01      7.31 o 
  -7   2  13        4.90       10.40      8.14 o 
  -6   2  13        3.15        0.98      7.22 o 
  -5   2  13       17.68       18.48      6.17 o 
  -4   2  13       10.54        2.89      6.37 o 
  -3   2  13        2.50        6.56      4.78 o 
  -2   2  13      273.95      294.62      8.25 o 
  -1   2  13        1.41        5.83      3.71 o 
   0   2  13        0.54        0.01      4.55 o 
   1   2  13       40.65       38.89      3.93 o 
   2   2  13       25.36       26.19      4.26 o 
   3   2  13       75.84       70.90      5.84 o 
   4   2  13       60.25       57.12      6.12 o 
  -7   3  13       42.77       58.32     10.27 o 
  -6   3  13        0.59        5.23      4.13 o 
  -5   3  13       10.09        5.47      4.59 o 
  -4   3  13        7.54       12.83      3.64 o 
  -3   3  13      213.20      217.56     12.29 o 
  -1   3  13       87.06       87.61      4.70 o 
   0   3  13        3.90        0.01      4.93 o 
   1   3  13        4.03        3.62      4.56 o 
   2   3  13       46.19       41.04      4.69 o 
   3   3  13       24.41       11.45      7.79 o 
   4   3  13        2.61        5.28      6.54 o 
  -6   4  13        0.15        2.07      7.35 o 
  -5   4  13        4.66        0.01      7.19 o 
  -4   4  13       14.17       16.62      3.36 o 
  -3   4  13      438.86      481.88     11.45 o 
  -2   4  13       94.27      101.97      5.41 o 
  -1   4  13      126.29      120.64      6.08 o 
   0   4  13       13.12        5.76      5.48 o 
   1   4  13       43.16       39.83      4.24 o 
   2   4  13        1.50        0.01      5.60 o 
   3   4  13       81.01       88.09      6.67 o 
   4   4  13       30.86       27.97      4.70 o 
  -6   5  13       56.96       63.65      8.48 o 
  -5   5  13       17.28       12.62      7.02 o 
  -4   5  13        1.06        3.51      5.61 o 
  -3   5  13      145.45      140.02      6.69 o 
  -2   5  13       64.92       75.18      5.12 o 
  -1   5  13      116.70      122.07      6.02 o 
   0   5  13       99.50       97.95      5.66 o 
   1   5  13       83.80       71.27      5.33 o 
   2   5  13       28.14       24.78      6.28 o 
   3   5  13        0.34        0.01      6.42 o 
   4   5  13        0.00        0.01      7.46 o 
  -6   6  13      115.20      116.67     11.53 o 
  -5   6  13        0.21        0.97      5.88 o 
  -4   6  13        0.41        8.26      4.92 o 
  -3   6  13      428.86      460.55     11.69 o 
  -2   6  13      238.05      249.75      9.28 o 
  -1   6  13      260.92      244.52      8.60 o 
   0   6  13        0.92        0.01      5.07 o 
   1   6  13      474.31      475.19     12.49 o 
   2   6  13       34.34       37.75      4.59 o 
   3   6  13        0.02        0.01      7.21 o 
   4   6  13        2.08       13.59      4.22 o 
  -6   7  13        4.35        9.26      8.91 o 
  -5   7  13        3.45        0.01      7.58 o 
  -4   7  13        1.93        0.01      7.23 o 
  -3   7  13        0.26        9.60      4.79 o 
  -2   7  13       62.69       59.37      5.93 o 
  -1   7  13      216.16      205.47      8.20 o 
   0   7  13        3.07        7.90      3.17 o 
   1   7  13       57.62       55.02      5.71 o 
   2   7  13      388.12      382.49     12.24 o 
   3   7  13       31.47       45.95      5.08 o 
  -5   8  13        0.02        0.01      6.96 o 
  -4   8  13        1.16        3.54      5.68 o 
  -3   8  13       23.31       19.42      7.42 o 
  -2   8  13        7.98        0.01      6.39 o 
  -1   8  13       16.14       12.81      4.35 o 
   0   8  13        2.43        0.28      5.73 o 
   1   8  13      293.44      292.40     10.57 o 
   2   8  13      269.95      251.05     10.65 o 
   3   8  13        8.49        3.34      7.96 o 
  -5   9  13        7.93        0.01      9.04 o 
  -4   9  13       28.90       26.84      7.20 o 
  -3   9  13        2.25        6.97      5.41 o 
  -2   9  13      174.10      172.22      8.68 o 
  -1   9  13      138.00      150.48      7.84 o 
   0   9  13        3.61        3.62      5.58 o 
   1   9  13      186.31      180.76      8.94 o 
   2   9  13      218.67      213.66     10.33 o 
   3   9  13        3.34        0.01      7.12 o 
  -4  10  13       15.69       11.06      7.56 o 
  -3  10  13       10.78       11.68      4.39 o 
  -2  10  13       81.90       71.64     10.18 o 
  -1  10  13      156.82      184.42     12.34 o 
   0  10  13        8.27        3.91      6.54 o 
   1  10  13        0.07        0.01      6.93 o 
   2  10  13        0.01        0.01      6.15 o 
  -4  11  13        3.32        0.01      8.00 o 
  -3  11  13       68.71       62.25     10.41 o 
  -2  11  13       25.75       24.45      7.34 o 
  -1  11  13      109.38      113.28     11.27 o 
   0  11  13       79.79      100.22      9.56 o 
   1  11  13       11.47       13.42      4.19 o 
  -2  12  13        0.19        0.01      7.50 o 
  -1  12  13       39.49       45.70      6.16 o 
   0  12  13      107.76      116.28      8.38 o 
  -7   0  14        0.05        0.01      7.35 o 
  -6   0  14        0.33        0.01      6.91 o 
  -5   0  14      165.87      190.26      8.36 o 
  -4   0  14       16.89        2.96      6.54 o 
  -3   0  14        0.09        5.28      4.79 o 
  -2   0  14      133.51      142.56      6.34 o 
  -1   0  14      221.62      206.88      7.53 o 
   0   0  14        1.56        0.01      4.51 o 
   1   0  14       27.83       25.24      3.34 o 
   2   0  14       37.36       43.06      4.30 o 
   3   0  14      163.69      150.50      7.83 o 
   4   0  14        8.45        1.44      7.67 o 
  -7   1  14        4.37        6.63      6.94 o 
  -6   1  14        9.77        0.01      9.47 o 
  -5   1  14        5.86        1.15      6.69 o 
  -4   1  14       11.66       20.36      3.41 o 
  -3   1  14      178.22      177.61      7.10 o 
  -2   1  14       82.80       78.37      4.80 o 
  -1   1  14      197.25      175.68      6.78 o 
   0   1  14       25.51       27.98      3.59 o 
   1   1  14        0.02        0.01      4.36 o 
   2   1  14      150.20      132.51      7.01 o 
   3   1  14       93.54       79.94      6.45 o 
   4   1  14        0.00        0.01      7.76 o 
  -7   2  14        1.78        0.01     10.01 o 
  -6   2  14        2.88        0.01      8.61 o 
  -5   2  14       19.53       10.18      7.33 o 
  -4   2  14       11.01        9.10      5.22 o 
  -3   2  14       56.25       53.98      4.62 o 
  -2   2  14       73.31       75.08      4.82 o 
  -1   2  14        0.42        3.27      3.64 o 
   0   2  14       13.11       13.88      2.95 o 
   1   2  14        8.79        4.03      5.29 o 
   2   2  14       10.89        3.22      6.80 o 
   3   2  14       34.45       37.42      4.67 o 
   4   2  14        4.98        1.10      6.96 o 
  -6   3  14       29.36       24.46      8.72 o 
  -5   3  14       12.29       10.71      6.76 o 
  -4   3  14        0.87        0.01      5.32 o 
  -3   3  14       76.91       58.39      9.13 o 
  -1   3  14       39.21       34.01      3.67 o 
   0   3  14        6.53        9.70      4.59 o 
   1   3  14       26.85        7.57      5.99 o 
   2   3  14       15.83       12.93      7.00 o 
   3   3  14      609.76      551.26     14.77 o 
   4   3  14        0.20        0.01      7.01 o 
  -6   4  14        5.63       11.52      4.86 o 
  -5   4  14       50.67       61.94      5.98 o 
  -4   4  14       29.43       32.30      4.69 o 
  -3   4  14        4.80        0.01      5.26 o 
  -2   4  14       30.05       32.22      3.93 o 
  -1   4  14       87.47       88.97      5.37 o 
   0   4  14        8.59        7.46      3.49 o 
   1   4  14        7.69        8.63      4.84 o 
   2   4  14        0.06        0.01      6.01 o 
   3   4  14        6.11        1.70      4.38 o 
   4   4  14        1.90        0.01      7.44 o 
  -6   5  14        4.54        0.01      8.61 o 
  -5   5  14        1.42        4.14      6.62 o 
  -4   5  14       16.43       18.03      7.10 o 
  -3   5  14       26.62       25.36      4.24 o 
  -2   5  14      216.61      224.51      8.50 o 
  -1   5  14       11.26       11.28      3.81 o 
   0   5  14        1.44        0.01      5.23 o 
   1   5  14       21.33       27.08      3.59 o 
   2   5  14        2.57        4.74      5.51 o 
   3   5  14        1.68        2.38      6.52 o 
   4   5  14        0.00        0.01      7.89 o 
  -6   6  14       17.80       22.19      5.41 o 
  -5   6  14       17.91       16.91      4.24 o 
  -4   6  14        5.25        6.57      3.39 o 
  -3   6  14        7.72        8.36      5.92 o 
  -2   6  14      102.18      117.33      6.44 o 
  -1   6  14       68.86       63.24      5.07 o 
   0   6  14       26.01       20.15      3.90 o 
   1   6  14       41.39       34.09      4.74 o 
   2   6  14       34.14       32.44      4.93 o 
   3   6  14       49.64       44.05      5.96 o 
  -6   7  14      110.13      119.31     12.63 o 
  -5   7  14        7.84        9.79      7.15 o 
  -4   7  14        0.06        6.91      5.08 o 
  -3   7  14        7.03        9.48      5.00 o 
  -2   7  14      147.07      149.28      8.06 o 
  -1   7  14        1.33        0.01      5.66 o 
   0   7  14       10.13        7.44      6.02 o 
   1   7  14      705.54      700.42     15.69 o 
   2   7  14        2.49        0.33      6.96 o 
   3   7  14       17.20       23.00      7.35 o 
  -5   8  14        0.46        0.01      7.48 o 
  -4   8  14        4.61        0.34      7.32 o 
  -3   8  14       58.01       68.78      6.13 o 
  -2   8  14       21.84       21.85      4.75 o 
  -1   8  14       11.34        0.01      7.70 o 
   0   8  14       34.18       29.47      4.20 o 
   1   8  14      203.93      212.77      9.77 o 
   2   8  14       65.60       59.28      6.29 o 
   3   8  14        0.10        0.01      8.38 o 
  -5   9  14        0.29        0.01      8.45 o 
  -4   9  14       54.45       59.63      6.51 o 
  -3   9  14        0.07        0.01      6.71 o 
  -2   9  14        1.79        0.01      6.46 o 
  -1   9  14      297.75      364.77     14.15 o 
   0   9  14       18.06       13.01      7.24 o 
   1   9  14        1.85        0.01      7.64 o 
   2   9  14        2.59        1.84      6.75 o 
  -4  10  14      108.09      127.70      8.48 o 
  -3  10  14        1.99        3.19      6.51 o 
  -2  10  14       29.19       35.79      5.43 o 
  -1  10  14       56.73       76.88      6.37 o 
   0  10  14        4.75        7.51      6.13 o 
   1  10  14        3.46        0.01      7.83 o 
   2  10  14        0.13        3.15      6.56 o 
  -3  11  14       50.91       42.64      9.72 o 
  -2  11  14       58.02       55.91      9.46 o 
  -1  11  14        9.40        9.07      7.39 o 
   0  11  14        0.54        0.01      6.82 o 
   1  11  14        3.73        3.90      7.49 o 
  -2  12  14        3.10        0.01      8.31 o 
  -1  12  14       65.64       67.90     11.33 o 
  -6   1  15        0.03        5.52      7.20 o 
  -5   1  15        6.34       13.01      4.09 o 
  -4   1  15        2.77        5.95      3.48 o 
  -3   1  15       50.12       50.89      4.62 o 
  -2   1  15       90.13       87.80      5.50 o 
  -1   1  15        8.91        9.34      5.11 o 
   0   1  15      124.92      118.44      5.84 o 
   1   1  15      228.75      212.15      8.16 o 
   2   1  15       13.16       14.88      4.49 o 
   3   1  15       87.86       77.51      6.21 o 
   4   1  15        0.22        0.01      7.39 o 
  -6   2  15        0.00        2.09      6.39 o 
  -5   2  15        0.14        1.82      6.25 o 
  -4   2  15       17.75       24.46      3.97 o 
  -3   2  15      162.00      163.54      7.03 o 
  -2   2  15        6.78        7.69      4.98 o 
  -1   2  15        2.73        1.99      4.75 o 
   0   2  15      327.49      322.86      9.61 o 
   1   2  15        3.55        0.01      6.04 o 
   2   2  15      363.62      350.34     11.30 o 
   3   2  15        5.20        0.33      7.52 o 
   4   2  15        8.34        3.08      7.40 o 
  -6   3  15       24.94       39.05      5.33 o 
  -5   3  15        0.01        0.01      6.47 o 
  -4   3  15       57.07       65.15      5.76 o 
  -3   3  15       36.69       13.11      7.87 o 
  -2   3  15       23.28       19.61      6.37 o 
  -1   3  15      229.82      226.54      8.30 o 
   0   3  15       16.44       20.42      3.40 o 
   1   3  15       15.81       20.99      3.45 o 
   2   3  15      614.61      539.06     14.71 o 
   3   3  15       98.61       82.94      6.96 o 
   4   3  15        2.86        1.17      7.15 o 
  -6   4  15        0.13        0.01      7.40 o 
  -5   4  15       11.16        3.50      7.47 o 
  -4   4  15       14.77       14.70      6.14 o 
  -3   4  15        0.51        0.01      5.17 o 
  -2   4  15      126.90      134.97      6.41 o 
  -1   4  15        4.90        0.01      5.69 o 
   0   4  15      118.78      112.92      6.45 o 
   1   4  15       19.43       19.82      3.87 o 
   2   4  15        2.19        3.64      6.08 o 
   3   4  15       42.41       47.55      5.98 o 
  -6   5  15       14.74       19.91      7.63 o 
  -5   5  15       26.20       22.78      8.34 o 
  -4   5  15      104.39      101.89      7.10 o 
  -3   5  15       55.52       44.55      5.07 o 
  -2   5  15       72.00       70.10      5.70 o 
  -1   5  15      385.61      376.52     10.75 o 
   0   5  15       63.93       63.01      5.09 o 
   1   5  15       62.67       71.34      5.79 o 
   2   5  15       46.83       43.60      6.06 o 
   3   5  15       43.23       29.14      5.40 o 
  -6   6  15        9.44       14.79      4.83 o 
  -5   6  15        0.02        0.01      6.77 o 
  -4   6  15       22.33       12.38      7.64 o 
  -3   6  15        9.69       12.49      5.49 o 
  -2   6  15      457.91      487.33     12.84 o 
  -1   6  15       17.65        7.73      6.01 o 
   0   6  15        1.17        8.26      4.27 o 
   1   6  15      334.28      353.73     11.76 o 
   2   6  15        4.60        4.61      5.84 o 
   3   6  15        0.07        6.73      5.26 o 
  -5   7  15       60.48       54.89      9.08 o 
  -4   7  15        5.83        0.01      7.59 o 
  -3   7  15       18.80       21.91      4.44 o 
  -2   7  15        8.17       14.71      6.26 o 
  -1   7  15       35.21       46.00      4.74 o 
   0   7  15       99.49       94.96      6.45 o 
   1   7  15       24.44       27.48      4.19 o 
   2   7  15       15.15       11.08      6.85 o 
   3   7  15        2.71        1.56      6.80 o 
  -5   8  15        5.22        5.70      7.65 o 
  -4   8  15        4.30        8.31      5.30 o 
  -3   8  15        7.29       13.15      6.66 o 
  -2   8  15        2.77        6.48      4.98 o 
  -1   8  15       16.68        8.22      7.05 o 
   0   8  15        2.25        0.01      6.69 o 
   1   8  15      124.37      134.76      8.76 o 
   2   8  15       45.20       46.70      6.07 o 
  -4   9  15       29.35       28.36      8.69 o 
  -3   9  15       64.68       78.51      6.82 o 
  -2   9  15        0.95        1.98      6.33 o 
  -1   9  15        0.16        0.01      6.41 o 
   0   9  15       64.91       60.00      6.29 o 
   1   9  15      177.72      185.04      9.87 o 
   2   9  15        0.19        0.01      6.66 o 
  -4  10  15       29.63       35.32      8.86 o 
  -3  10  15       40.92       43.23      5.97 o 
  -2  10  15        2.56        9.59      6.13 o 
  -1  10  15       20.80       25.49      5.08 o 
   0  10  15        7.20        0.36      7.07 o 
   1  10  15       21.38       24.01      5.14 o 
  -3  11  15        0.02       12.77      3.63 o 
  -2  11  15        0.94        0.76      6.97 o 
  -1  11  15       11.74        8.70      8.48 o 
   0  11  15        1.47        0.01      7.08 o 
  -6   0  16        4.87       14.22      7.87 o 
  -5   0  16        3.09        0.01      7.11 o 
  -4   0  16      109.33      119.50      6.90 o 
  -3   0  16      206.84      204.64      8.37 o 
  -2   0  16      670.26      624.85     13.25 o 
  -1   0  16        3.15        0.24      4.62 o 
   0   0  16        0.00        0.01      5.43 o 
   1   0  16        8.16        1.62      5.78 o 
   2   0  16       17.34        4.53      6.93 o 
   3   0  16      144.04      145.16      8.72 o 
  -6   1  16       90.58      120.21     11.43 o 
  -5   1  16        1.36        0.01      6.89 o 
  -4   1  16        2.18        0.01      5.81 o 
  -3   1  16     1707.27     1811.14     23.01 o 
  -2   1  16       13.50       11.94      3.68 o 
  -1   1  16        0.08        0.01      4.77 o 
   0   1  16      128.11      121.96      6.49 o 
   1   1  16       11.97        5.67      3.79 o 
   2   1  16      191.35      162.34      8.25 o 
   3   1  16       55.58       59.06      6.40 o 
  -6   2  16        7.21        8.45      4.80 o 
  -5   2  16        0.29        0.01      6.43 o 
  -4   2  16        3.17        0.01      6.87 o 
  -3   2  16       79.84       66.53      5.39 o 
  -2   2  16       23.00       24.43      3.31 o 
  -1   2  16       19.69       14.98      3.33 o 
   0   2  16      375.82      364.04     10.55 o 
   1   2  16      162.79      150.60      7.49 o 
   2   2  16      459.82      385.34     12.11 o 
   3   2  16        6.23       13.10      7.32 o 
  -6   3  16        1.06        0.01      7.48 o 
  -5   3  16       35.74       30.73      5.58 o 
  -4   3  16       11.42       16.35      4.57 o 
  -3   3  16        0.31        7.37      4.98 o 
  -2   3  16        3.50        8.52      4.78 o 
  -1   3  16      279.28      265.53      9.20 o 
   0   3  16       64.45       65.05      5.41 o 
   1   3  16       17.82       11.86      6.45 o 
   2   3  16      304.03      293.65     11.72 o 
   3   3  16      172.93      154.60      9.21 o 
  -6   4  16        6.64        8.27      7.05 o 
  -5   4  16        9.39        3.65      7.34 o 
  -4   4  16       37.07       23.16      8.07 o 
  -3   4  16        4.38        0.01      7.12 o 
  -2   4  16       42.30       37.61      4.66 o 
  -1   4  16      369.62      320.17     10.00 o 
   0   4  16       40.38       34.64      4.35 o 
   1   4  16        7.57        2.04      6.82 o 
   2   4  16      746.79      662.14     16.76 o 
   3   4  16       10.13       18.24      4.65 o 
  -6   5  16        0.01        4.26      6.49 o 
  -5   5  16       24.81       20.92      7.75 o 
  -4   5  16       15.25        0.01      8.06 o 
  -3   5  16        6.12        0.01      6.07 o 
  -2   5  16      114.49      112.47      6.42 o 
  -1   5  16       27.08       28.30      3.82 o 
   0   5  16        0.44        0.01      5.59 o 
   1   5  16       20.34       21.18      3.56 o 
   2   5  16        1.10        7.99      3.68 o 
   3   5  16        4.63        1.52      8.88 o 
  -5   6  16       47.01       53.98      6.05 o 
  -4   6  16        9.28        2.59      6.92 o 
  -3   6  16       15.64       17.76      4.15 o 
  -2   6  16       31.51       26.29      4.84 o 
  -1   6  16       44.16       39.08      5.29 o 
   0   6  16        1.73        0.59      6.03 o 
   1   6  16       31.43       23.73      4.89 o 
   2   6  16        0.04        2.79      5.82 o 
   3   6  16        0.00        9.46      5.20 o 
  -5   7  16        2.16        0.01      7.87 o 
  -4   7  16        4.01       14.12      3.93 o 
  -3   7  16       48.48       54.41      5.32 o 
  -2   7  16        2.26        5.48      5.92 o 
  -1   7  16        0.55        6.62      4.28 o 
   0   7  16       16.15       10.12      4.52 o 
   1   7  16       44.97       44.57      5.14 o 
   2   7  16       13.02       10.97      6.64 o 
  -5   8  16        3.83        3.14      7.53 o 
  -4   8  16        0.66        0.01      6.77 o 
  -3   8  16       12.05        4.03      7.45 o 
  -2   8  16       71.38       88.48      6.88 o 
  -1   8  16        0.09        0.01      6.94 o 
   0   8  16      105.84      114.90      8.07 o 
   1   8  16      240.27      228.53     11.21 o 
   2   8  16        4.35        0.01      8.23 o 
  -4   9  16        2.16        8.40      5.43 o 
  -3   9  16        0.84        5.37      6.04 o 
  -2   9  16        1.28        1.04      7.13 o 
  -1   9  16        0.68        6.52      5.83 o 
   0   9  16        1.83        2.46      6.73 o 
   1   9  16        6.35        0.37      8.47 o 
  -3  10  16        0.48        0.01      7.23 o 
  -2  10  16        2.44        0.37      7.34 o 
  -1  10  16        0.03        0.01      7.39 o 
   0  10  16       22.60       41.79      5.03 o 
  -1  11  16        2.12        7.11      7.67 o 
  -6   1  17        5.23        5.17      8.46 o 
  -5   1  17        0.59        0.01      7.78 o 
  -4   1  17        4.78        6.74      3.85 o 
  -3   1  17      462.21      461.68     12.35 o 
  -2   1  17       23.80        7.97      7.04 o 
  -1   1  17        2.54        4.07      4.30 o 
   0   1  17       11.12       18.04      3.39 o 
   1   1  17        3.24        2.93      5.63 o 
   2   1  17       15.31       12.77      4.36 o 
   3   1  17       41.92       29.71      9.02 o 
  -6   2  17        9.67       19.04      6.99 o 
  -5   2  17        0.39        0.01      7.36 o 
  -4   2  17        9.83        0.30      7.78 o 
  -3   2  17       65.57       64.44      5.44 o 
  -2   2  17       10.29        6.99      3.52 o 
  -1   2  17        2.19        0.01      5.87 o 
   0   2  17      207.69      212.95      8.94 o 
   1   2  17       46.40       44.60      5.40 o 
   2   2  17      436.75      390.78     13.39 o 
   3   2  17        0.37        7.14      5.69 o 
  -6   3  17        3.75        2.28      8.10 o 
  -5   3  17       25.15       24.55      7.69 o 
  -4   3  17       23.19       13.92      7.87 o 
  -3   3  17       29.71       14.54      8.07 o 
  -2   3  17        0.00        4.29      4.54 o 
  -1   3  17       16.94       16.01      3.40 o 
   0   3  17      168.89      165.00      7.85 o 
   1   3  17        0.96        4.84      5.63 o 
   2   3  17      152.16      132.54      8.40 o 
   3   3  17        0.38        0.01      8.12 o 
  -6   4  17        0.56        0.01      7.03 o 
  -5   4  17       11.93        4.15      7.89 o 
  -4   4  17      131.28      138.61      7.86 o 
  -3   4  17       53.84       55.60      5.53 o 
  -2   4  17       20.68       23.47      3.53 o 
  -1   4  17        0.03        0.01      6.47 o 
   0   4  17       20.64       25.64      4.26 o 
   1   4  17       33.71       29.12      4.71 o 
   2   4  17        3.28        6.88      6.97 o 
   3   4  17        2.71       13.72      4.52 o 
  -5   5  17       50.87       62.20      6.52 o 
  -4   5  17       17.14       20.31      4.64 o 
  -3   5  17       22.93       30.50      4.15 o 
  -2   5  17        0.83        0.01      6.57 o 
  -1   5  17      112.68      100.76      6.36 o 
   0   5  17       44.61       38.60      4.73 o 
   1   5  17        0.68        1.62      6.18 o 
   2   5  17        2.57        2.13      5.91 o 
  -5   6  17        0.28        8.53      6.67 o 
  -4   6  17        9.34        6.10      7.33 o 
  -3   6  17       24.68       26.81      4.21 o 
  -2   6  17        9.68        4.57      6.13 o 
  -1   6  17       51.12       48.28      5.96 o 
   0   6  17      117.03      105.08      7.05 o 
   1   6  17       19.57       29.00      4.87 o 
   2   6  17        9.26       12.79      4.41 o 
  -5   7  17        8.45        5.04      7.18 o 
  -4   7  17       10.56       10.67      6.75 o 
  -3   7  17       19.38       22.26      6.37 o 
  -2   7  17       11.96       15.56      3.97 o 
  -1   7  17        4.84        5.11      5.94 o 
   0   7  17        4.12        0.01      6.75 o 
   1   7  17        1.96        0.01      8.07 o 
   2   7  17        8.92        5.02      6.83 o 
  -4   8  17        3.78        8.06      4.68 o 
  -3   8  17       10.15       14.77      6.21 o 
  -2   8  17        0.00        0.34      7.01 o 
  -1   8  17       11.59        2.03      7.48 o 
   0   8  17       19.26        9.75      8.30 o 
   1   8  17        6.12        0.01      9.32 o 
  -4   9  17        2.21        1.59      6.92 o 
  -3   9  17        0.90        4.11      6.90 o 
  -2   9  17      227.31      250.67     11.62 o 
  -1   9  17        6.77        0.01      8.39 o 
   0   9  17        0.69        4.44      5.87 o 
   1   9  17       87.26       98.51      7.79 o 
  -2  10  17        4.70        0.01      7.92 o 
  -1  10  17        4.33        9.25      7.26 o 
  -6   0  18       51.31       45.24      6.06 o 
  -5   0  18        3.73        0.01      7.40 o 
  -4   0  18      155.84      186.53      8.87 o 
  -3   0  18       32.09       28.26      8.02 o 
  -2   0  18        6.05       18.33      3.32 o 
  -1   0  18        4.28        4.63      5.08 o 
   0   0  18       48.27       50.48      5.32 o 
   1   0  18       83.13       86.60      6.54 o 
   2   0  18       44.30       44.98      5.42 o 
   3   0  18        3.92        0.01      7.91 o 
  -6   1  18        5.80       12.54      3.64 o 
  -5   1  18       17.88        7.51      7.87 o 
  -4   1  18        3.62       12.63      5.94 o 
  -3   1  18      333.87      338.79     11.14 o 
  -2   1  18        0.33        0.01      6.75 o 
  -1   1  18       80.73       80.96      6.34 o 
   0   1  18       79.81       77.06      6.26 o 
   1   1  18       39.62       30.42      4.66 o 
   2   1  18        6.71        1.73      6.89 o 
   3   1  18        4.25        6.70      5.94 o 
  -6   2  18        0.53        5.42      6.86 o 
  -5   2  18       21.60       14.84      8.95 o 
  -4   2  18        0.02        0.01      6.76 o 
  -3   2  18       26.94       27.95      6.06 o 
  -2   2  18       16.70       14.58      3.60 o 
  -1   2  18       49.78       44.64      5.06 o 
   0   2  18        5.11        0.01      5.92 o 
   1   2  18       55.92       50.39      5.45 o 
   2   2  18       21.01       17.53      8.29 o 
  -6   3  18        0.82       14.14      3.94 o 
  -5   3  18        5.40       13.56      4.33 o 
  -4   3  18        9.27        0.32      7.00 o 
  -3   3  18       24.22       38.58      4.93 o 
  -2   3  18       10.49        6.60      6.04 o 
  -1   3  18       13.03        7.13      5.59 o 
   0   3  18       20.90       24.98      3.86 o 
   1   3  18       77.84       76.26      6.61 o 
   2   3  18       12.90        1.78      7.86 o 
  -5   4  18        3.83        0.01      7.63 o 
  -4   4  18        0.56        0.01      7.09 o 
  -3   4  18        0.00        1.53      6.54 o 
  -2   4  18       72.47       79.96      6.05 o 
  -1   4  18       32.69       28.39      4.67 o 
   0   4  18        5.59        5.98      3.78 o 
   1   4  18        2.21        0.01      7.21 o 
   2   4  18       34.24       29.86      6.03 o 
  -5   5  18        4.49        4.46      7.17 o 
  -4   5  18       55.52       71.41      6.00 o 
  -3   5  18        9.99       14.64      6.65 o 
  -2   5  18       24.62       14.19      7.07 o 
  -1   5  18        4.46        0.92      6.08 o 
   0   5  18        4.41        3.50      6.37 o 
   1   5  18        3.55        0.01      6.50 o 
   2   5  18        4.25        0.01      7.15 o 
  -5   6  18        2.34        5.40      6.84 o 
  -4   6  18       41.22       47.03      5.71 o 
  -3   6  18        0.02        3.99      6.15 o 
  -2   6  18        3.09       16.00      3.19 o 
  -1   6  18        8.75        0.01      6.54 o 
   0   6  18        0.01        3.32      6.40 o 
   1   6  18       16.70        6.81      7.77 o 
   2   6  18        7.74        2.74      7.50 o 
  -4   7  18        0.01        8.92      5.69 o 
  -3   7  18        4.37        3.15      6.71 o 
  -2   7  18       69.85       78.18      7.00 o 
  -1   7  18        0.32        0.01      7.08 o 
   0   7  18       72.67       86.56      7.55 o 
   1   7  18      199.06      213.61     10.63 o 
  -4   8  18        1.17        0.01      7.58 o 
  -3   8  18        1.16        6.64      6.26 o 
  -2   8  18       17.28       17.62      7.79 o 
  -1   8  18        0.53        3.58      5.99 o 
   0   8  18        7.56        0.01      7.98 o 
   1   8  18        2.38        0.01      9.41 o 
  -3   9  18        6.50        5.47      7.55 o 
  -2   9  18       45.23       43.81      6.09 o 
  -1   9  18       12.78       19.91      4.74 o 
   0   9  18       10.14       15.19      7.48 o 
  -5   1  19        0.24        0.01      7.33 o 
  -4   1  19       11.86        9.77      7.77 o 
  -3   1  19       44.80       43.62      5.59 o 
  -2   1  19       19.59       21.41      3.84 o 
  -1   1  19        0.30        7.15      2.97 o 
   0   1  19        0.80        0.01      6.29 o 
   1   1  19        5.05        1.34      7.17 o 
   2   1  19        9.68       12.93      7.34 o 
  -5   2  19        0.14        9.39      6.21 o 
  -4   2  19        6.15        4.95      7.77 o 
  -3   2  19       17.63        5.57      7.50 o 
  -2   2  19        3.65        8.49      2.86 o 
  -1   2  19        0.11        0.01      6.12 o 
   0   2  19        5.83        6.85      5.84 o 
   1   2  19        7.97       13.60      7.05 o 
   2   2  19        9.04        0.01      7.85 o 
  -5   3  19        3.65        0.01      7.78 o 
  -4   3  19        3.85       10.77      6.91 o 
  -3   3  19        1.36        8.21      5.15 o 
  -2   3  19        0.01        3.68      4.57 o 
  -1   3  19       16.93       17.73      4.13 o 
   0   3  19        0.09        0.01      5.87 o 
   1   3  19        2.42       11.43      5.72 o 
   2   3  19       23.68       14.05      8.63 o 
  -5   4  19        0.01        1.88      6.89 o 
  -4   4  19       71.43       89.52      6.80 o 
  -3   4  19       16.70       13.00      7.41 o 
  -2   4  19        0.12        0.01      7.09 o 
  -1   4  19        2.16        6.93      4.80 o 
   0   4  19        0.74        6.55      5.28 o 
   1   4  19       22.75       23.74      4.25 o 
   2   4  19       79.62       87.80      7.44 o 
  -5   5  19        8.20        3.49      7.75 o 
  -4   5  19        1.72        0.01      7.21 o 
  -3   5  19       13.03       13.65      4.83 o 
  -2   5  19       23.74       31.54      4.29 o 
  -1   5  19        0.86        1.63      5.71 o 
   0   5  19        6.77        7.12      6.62 o 
   1   5  19       31.68       27.79      5.14 o 
  -4   6  19       20.99       26.62      5.52 o 
  -3   6  19       37.24       44.64      5.42 o 
  -2   6  19        8.06       11.99      5.98 o 
  -1   6  19       28.28       20.84      7.72 o 
   0   6  19       40.78       40.27      5.60 o 
   1   6  19        0.42        0.01      7.67 o 
  -4   7  19       14.06        6.61      8.67 o 
  -3   7  19        0.25        0.01      7.72 o 
  -2   7  19        1.26        0.36      6.54 o 
  -1   7  19       26.92       35.15      5.07 o 
   0   7  19        6.52        0.01      7.81 o 
  -3   8  19       17.73       18.89      5.01 o 
  -2   8  19       23.23       22.10      5.55 o 
  -1   8  19       21.40       11.34      8.54 o 
   0   8  19      184.28      184.55     10.41 o 
  -5   0  20        8.73        0.01      7.09 o 
  -4   0  20      111.07       94.96      7.64 o 
  -3   0  20       17.63       26.48      4.96 o 
  -2   0  20        5.11        2.20      6.04 o 
  -1   0  20        0.57        0.01      6.67 o 
   0   0  20        4.61        0.01      6.64 o 
   1   0  20       32.24       31.78      5.57 o 
   2   0  20      105.16      103.20      8.72 o 
  -5   1  20        1.42        0.01      6.99 o 
  -4   1  20       65.51       50.23      9.40 o 
  -3   1  20       24.98       30.49      5.17 o 
  -2   1  20       15.19       15.44      3.69 o 
  -1   1  20       47.15       51.09      5.07 o 
   0   1  20       63.70       77.58      6.05 o 
   1   1  20       28.79       22.29      8.37 o 
   2   1  20        0.11        0.01      7.59 o 
  -5   2  20        3.77        2.27      7.81 o 
  -4   2  20       38.90       49.54      5.88 o 
  -3   2  20        0.03        6.58      5.60 o 
  -2   2  20       19.05       22.22      4.08 o 
  -1   2  20        2.80        0.01      6.57 o 
   0   2  20       31.88       21.05      5.74 o 
   1   2  20      173.74      176.15      9.48 o 
  -5   3  20        3.18        4.62      7.12 o 
  -4   3  20       23.50       18.98      4.99 o 
  -3   3  20        0.01        0.01      6.85 o 
  -2   3  20        2.58        5.57      5.25 o 
  -1   3  20       70.97       63.21      6.18 o 
   0   3  20       23.85       19.46      7.23 o 
   1   3  20       20.14       28.71      4.99 o 
  -5   4  20        6.45        7.87      7.36 o 
  -4   4  20        0.38        0.01      7.74 o 
  -3   4  20        6.40        4.82      6.92 o 
  -2   4  20        7.85        6.40      6.55 o 
  -1   4  20       35.04       36.94      5.46 o 
   0   4  20        1.51        9.44      5.38 o 
   1   4  20       42.20       40.40      5.71 o 
  -4   5  20        1.15        0.01      8.37 o 
  -3   5  20       26.72        3.20      8.79 o 
  -2   5  20        0.03        0.01      6.47 o 
  -1   5  20       10.40       19.97      4.59 o 
   0   5  20        8.79        2.89      6.92 o 
   1   5  20        6.07        9.35      5.96 o 
  -4   6  20        3.74        0.01      7.65 o 
  -3   6  20        1.68        8.88      6.66 o 
  -2   6  20       19.98       26.79      4.83 o 
  -1   6  20        8.34       12.58      4.41 o 
   0   6  20        4.21        0.01      8.78 o 
  -3   7  20       60.42       56.05      7.43 o 
  -2   7  20        0.46        6.45      5.71 o 
  -1   7  20        0.01        0.01      6.97 o 
   0   7  20      199.83      209.23     11.04 o 
  -5   1  21        2.88        0.01      8.69 o 
  -4   1  21        0.21        4.36      6.10 o 
  -3   1  21       28.09       15.19      5.01 o 
  -2   1  21        1.39        6.42      6.04 o 
  -1   1  21       45.59       47.56      5.17 o 
   0   1  21       17.64        4.58      8.51 o 
   1   1  21       65.27       68.39      7.13 o 
  -5   2  21        9.49        5.16      7.97 o 
  -4   2  21       93.74       76.20      6.78 o 
  -3   2  21        1.49        4.20      6.46 o 
  -2   2  21        0.02        0.01      6.65 o 
  -1   2  21       84.81       86.25      6.79 o 
   0   2  21        4.22        6.06      6.65 o 
   1   2  21       65.46       74.33      6.90 o 
  -4   3  21        8.39        0.01      8.15 o 
  -3   3  21        3.56        1.78      7.34 o 
  -2   3  21       33.43       27.48      5.49 o 
  -1   3  21        6.44        2.79      6.70 o 
   0   3  21       24.69       13.80      8.02 o 
   1   3  21      152.79      135.91      9.55 o 
  -4   4  21        0.78        0.01      7.20 o 
  -3   4  21        0.09        1.10      6.03 o 
  -2   4  21        7.83       10.03      6.78 o 
  -1   4  21       29.13       22.29      5.06 o 
   0   4  21        3.20        0.01      6.62 o 
  -4   5  21        4.06        0.01      7.68 o 
  -3   5  21       11.83       23.32      5.43 o 
  -2   5  21       22.89       29.07      5.27 o 
  -1   5  21        3.93        1.48      6.46 o 
   0   5  21        4.68        0.77      7.89 o 
  -3   6  21       32.34       33.59      5.90 o 
  -2   6  21       27.04       26.68      5.48 o 
  -1   6  21        9.31        5.77      7.15 o 
  -4   0  22      192.40      169.67     10.83 o 
  -3   0  22       75.87       71.28      6.80 o 
  -2   0  22        4.00        2.88      6.31 o 
  -1   0  22       57.86       53.23      5.88 o 
   0   0  22        2.51        6.38      6.68 o 
  -4   1  22      168.82      160.07      9.89 o 
  -3   1  22        5.38        0.01      6.94 o 
  -2   1  22        0.11        0.01      5.92 o 
  -1   1  22       17.46       18.33      4.31 o 
   0   1  22       14.51       12.80      6.88 o 
  -4   2  22        2.00        6.60      7.83 o 
  -3   2  22       20.84        3.71      9.16 o 
  -2   2  22        4.42        0.01      8.75 o 
  -1   2  22        6.98        1.10      7.26 o 
   0   2  22        1.26        0.38      6.92 o 
  -4   3  22        4.94        0.01      8.87 o 
  -3   3  22        1.73        0.01      8.48 o 
  -2   3  22        8.52       14.61      4.33 o 
  -1   3  22       33.28       31.28      8.84 o 
   0   3  22       31.83       12.39      9.26 o 
  -3   4  22        5.99       10.01      4.67 o 
  -2   4  22       67.12       59.25      6.27 o 
  -1   4  22        0.60        4.97      5.31 o 
  -2   5  22        2.14        0.01      8.17 o 
  -3   1  23        4.12        3.34      3.90 o 
  -2   1  23        1.77       10.11      3.64 o 
  -1   1  23        0.69        0.01      7.69 o 
  -3   2  23        2.22        0.01      7.66 o 
  -2   2  23        1.69        3.88      7.17 o 
  -1   2  23       29.90       32.74      5.73 o 
  -2   3  23        5.75        4.35      7.61 o 
                                                 
